# Supplementary material for: First Detection and Genomic Characterization of Linezolid-Resistant Enterococcus faecalis Clinical Isolates in Bulgaria
Source: Microorganisms. 2025 Jan 17;13(1):195. doi: 10.3390/microorganisms13010195 (PMC11767806; doi:10.3390/microorganisms13010195)
Supplement: Supplementary file 1 [file microorganisms-13-00195-s001.zip]

Archive with 2 entries (2 files):
- Strateva et al._Suppl. Table 1.xlsx
- Strateva_Suppl. Table S2.xlsx
