# Supplementary material for: First Detection and Genomic Characterization of Linezolid-Resistant Enterococcus faecalis Clinical Isolates in Bulgaria
Source: Microorganisms. 2025 Jan 17;13(1):195. doi: 10.3390/microorganisms13010195 (PMC11767806; doi:10.3390/microorganisms13010195)
Supplement: Supplementary file 1 [file microorganisms-13-00195-s001.zip › Strateva et al._Suppl. Table 1.xlsx]

## Sheet: Supplementary table 1
Genome	ST	gdh	gyd	pstS	gki	aroE	xpt	yqiL	AMR determinats	AAC(6')-Ie-APH(2'')-Ia	ANT(4')-Ib	ANT(6)-Ia	APH(3')-IIIa	E. faecalis CAT	ErmA	ErmB	ErmC	FosB3	L. reuteri cat-TC	SAT-4	TEM-116	aad(6)	catA8	cfr(B)	cfrA	clbA	dfrD	dfrE	dfrG	dfrK	efrA	efrB	emeA	fexA	lnuE	lnuG	lsaA	lsaE	optrA	poxtA	tet(45)	tet(L)	tet(W/N/W)	tetM	tetO	tetS	tetU	vanRA	vanSA
GCF_000550745.1	191	gdh(27)	gyd(1)	pstS(11)	gki(1)	aroE(21)	xpt(1)	yqiL(2)	6	.	.	.	.	.	.	.	.	.	.	.	.	.	.	.	.	.	.	100.00	.	.	100.00	96.69	97.72	.	.	.	100.00	.	.	.	.	.	.	100.00	.	.	.	.	.
GCF_000763435.1	191	gdh(27)	gyd(1)	pstS(11)	gki(1)	aroE(21)	xpt(1)	yqiL(2)	6	.	.	.	.	.	.	.	.	.	.	.	.	.	.	.	.	.	.	100.00	.	.	100.00	96.69	97.72	.	.	.	100.00	.	.	.	.	.	.	100.00	.	.	.	.	.
GCF_002973735.1	480	gdh(1)	gyd(1)	pstS(22)	gki(22)	aroE(7)	xpt(17)	yqiL(6)	15	100.00	.	.	100.00	.	100.00	84.87	.	.	.	.	.	.	.	.	.	.	.	100.00	100.00	.	100.00	96.78	97.72	100.00	.	.	100.00	100.00	100.00	.	.	100.00	.	100.00	.	.	.	.	.
GCF_002973775.1	480	gdh(1)	gyd(1)	pstS(22)	gki(22)	aroE(7)	xpt(17)	yqiL(6)	17	100.00	.	.	100.00	.	.	99.87	.	.	.	100.00	.	100.00	100.00	.	.	.	.	100.00	100.00	.	100.00	96.78	97.72	100.00	.	.	100.00	100.00	100.00	.	.	100.00	.	100.00	.	.	.	.	.
GCF_002973815.1	480	gdh(1)	gyd(1)	pstS(22)	gki(22)	aroE(7)	xpt(17)	yqiL(6)	17	100.00	.	.	100.00	.	.	99.87	.	.	.	100.00	.	63.42	100.00	.	.	.	.	100.00	100.00	.	100.00	96.78	97.72	100.00	.	.	100.00	100.00	100.00	.	.	100.00	.	100.00	.	.	.	.	.
GCF_003962315.1	480	gdh(1)	gyd(1)	pstS(22)	gki(22)	aroE(7)	xpt(17)	yqiL(6)	18	100.00	.	.	100.00	.	100.00	99.87	.	.	.	100.00	.	96.27	100.00	.	.	.	.	100.00	100.00	.	100.00	96.78	97.72	100.00	.	.	100.00	100.00	100.00	.	.	100.00	.	100.00	.	.	.	.	.
GCF_003962325.1	16	gdh(5)	gyd(1)	pstS(1)	gki(3)	aroE(7)	xpt(7)	yqiL(6)	12	.	.	.	.	.	100.00	99.87	.	.	.	.	.	.	100.00	.	.	.	.	100.00	100.00	.	100.00	96.69	97.72	100.00	.	.	100.00	.	100.00	.	.	.	.	100.00	.	.	.	.	.
GCF_003962375.1	585	gdh(8)	gyd(7)	pstS(7)	gki(4)	aroE(4)	xpt(4)	yqiL(1)	17	100.00	.	.	100.00	.	.	99.87	.	.	.	100.00	.	63.06	100.00	.	.	.	.	100.00	97.59	.	100.00	96.69	97.72	100.00	.	.	100.00	100.00	100.00	.	.	100.00	.	100.00	.	.	.	.	.
GCF_003962425.1	585	gdh(8)	gyd(7)	pstS(7)	gki(4)	aroE(4)	xpt(4)	yqiL(1)	18	100.00	.	.	100.00	.	100.00	99.87	.	.	.	100.00	.	63.42	100.00	.	.	.	.	100.00	97.59	.	100.00	96.69	97.72	100.00	.	.	100.00	100.00	100.00	.	.	100.00	.	100.00	.	.	.	.	.
GCF_003962485.1	619	gdh(76)	gyd(2)	pstS(16)	gki(28)	aroE(26)	xpt(2)	yqiL(1)	15	100.00	.	.	100.00	.	100.00	99.87	.	.	.	100.00	.	96.27	.	.	.	.	.	100.00	.	.	100.00	96.69	97.72	100.00	.	.	100.00	.	100.00	.	.	100.00	.	100.00	.	.	.	.	.
GCF_003962505.1	585	gdh(8)	gyd(7)	pstS(7)	gki(4)	aroE(4)	xpt(4)	yqiL(1)	17	100.00	.	.	100.00	.	.	99.87	.	.	.	100.00	.	63.42	100.00	.	.	.	.	100.00	97.59	.	100.00	96.69	97.72	100.00	.	.	100.00	100.00	100.00	.	.	100.00	.	100.00	.	.	.	.	.
GCF_003962535.1	585	gdh(8)	gyd(7)	pstS(7)	gki(4)	aroE(4)	xpt(4)	yqiL(1)	17	100.00	.	.	100.00	.	.	99.87	.	.	.	100.00	.	63.42	100.00	.	.	.	.	100.00	97.59	.	100.00	96.69	97.72	100.00	.	.	100.00	100.00	100.00	.	.	100.00	.	100.00	.	.	.	.	.
GCF_003962555.1	116	gdh(17)	gyd(2)	pstS(22)	gki(1)	aroE(14)	xpt(14)	yqiL(1)	13	.	.	.	100.00	.	100.00	86.75	.	.	.	.	.	.	.	.	.	.	.	100.00	100.00	.	100.00	96.69	97.72	100.00	.	.	100.00	.	100.00	.	.	100.00	.	100.00	.	.	.	.	.
GCF_003962635.1	16	gdh(5)	gyd(1)	pstS(1)	gki(3)	aroE(7)	xpt(7)	yqiL(6)	12	.	.	.	.	.	100.00	99.87	.	.	.	.	.	.	100.00	.	.	.	.	100.00	100.00	.	100.00	96.69	97.72	100.00	.	.	100.00	.	100.00	.	.	.	.	100.00	.	.	.	.	.
GCF_003962645.1	476	gdh(17)	gyd(2)	pstS(1)	gki(3)	aroE(14)	xpt(14)	yqiL(1)	17	100.00	.	.	100.00	.	100.00	99.87	.	.	.	100.00	.	96.27	.	.	.	.	.	100.00	100.00	.	100.00	96.69	97.72	100.00	.	.	100.00	100.00	100.00	.	.	100.00	.	100.00	.	.	.	.	.
GCF_003962675.1	81	gdh(27)	gyd(2)	pstS(16)	gki(28)	aroE(26)	xpt(2)	yqiL(1)	10	.	.	.	.	.	.	.	.	.	.	.	.	.	.	.	.	.	.	100.00	.	.	100.00	96.69	97.72	100.00	.	100.00	100.00	.	100.00	.	.	100.00	.	100.00	.	.	.	.	.
GCF_003962685.1	585	gdh(8)	gyd(7)	pstS(7)	gki(4)	aroE(4)	xpt(4)	yqiL(1)	17	100.00	.	.	100.00	.	.	99.87	.	.	.	100.00	.	63.42	100.00	.	.	.	.	100.00	97.59	.	100.00	96.69	97.72	100.00	.	.	100.00	100.00	100.00	.	.	100.00	.	100.00	.	.	.	.	.
GCF_003962795.1	476	gdh(17)	gyd(2)	pstS(1)	gki(3)	aroE(14)	xpt(14)	yqiL(1)	17	100.00	.	.	100.00	.	100.00	98.53	.	.	.	100.00	.	96.27	100.00	.	.	.	.	100.00	100.00	.	100.00	96.69	97.72	100.00	.	.	100.00	.	100.00	.	.	100.00	.	100.00	.	.	.	.	.
GCF_003966385.1	729	gdh(6)	gyd(10)	pstS(37)	gki(17)	aroE(4)	xpt(2)	yqiL(1)	16	99.44;100.00;86.04	.	100.00	100.00;100.00	.	.	98.53;99.87;99.87;99.87	.	100.00	.	100.00	.	95.31	.	100.00	.	.	.	100.00	100.00;100.00;100.00	.	100.00	96.69	97.72	.	.	.	100.00	100.00	.	.	.	.	.	100.00;100.00	.	.	.	.	.
GCF_003966405.1	729	gdh(6)	gyd(10)	pstS(37)	gki(17)	aroE(4)	xpt(2)	yqiL(1)	18	99.44;100.00;86.04	.	100.00	100.00;100.00	.	.	98.53;99.87;99.87;99.87	.	100.00	.	100.00	.	95.31	.	100.00	.	.	.	100.00	100.00;100.00;100.00	.	100.00	96.69	97.72	100.00	.	.	100.00	100.00	100.00	.	.	.	.	100.00;100.00	.	.	.	.	.
GCF_004168065.1	476	gdh(17)	gyd(2)	pstS(1)	gki(3)	aroE(14)	xpt(14)	yqiL(1)	17	100.00	.	.	100.00	.	100.00	99.87	.	.	.	100.00	.	66.67	100.00	.	.	.	.	100.00	97.59	.	100.00	96.69	97.72	100.00	.	.	100.00	.	100.00	.	.	100.00	.	100.00	.	.	.	.	.
GCF_004168075.1	859	gdh(12)	gyd(6)	pstS(37)	gki(29)	aroE(39)	xpt(1)	yqiL(11)	11	.	.	.	.	.	100.00	.	.	.	.	.	.	.	.	.	.	.	.	100.00	.	.	100.00	96.69	97.72	100.00	.	.	100.00	.	100.00	.	.	100.00	.	100.00	100.00	.	.	.	.
GCF_004332015.1	141	gdh(21)	gyd(2)	pstS(11)	gki(3)	aroE(34)	xpt(3)	yqiL(4)	8	.	.	.	.	.	.	.	.	.	.	.	.	.	.	.	.	.	.	100.00	.	.	100.00	96.69	97.72	100.00	.	.	100.00	.	100.00	.	.	.	.	100.00	.	.	.	.	.
GCF_004332035.1	489	gdh(68)	gyd(1)	pstS(70)	gki(72)	aroE(1)	xpt(63)	yqiL(12)	9	.	.	.	.	.	.	99.87;99.87;99.87	.	.	.	.	.	.	.	.	.	.	.	100.00	.	.	100.00	96.69	97.72	100.00	.	.	100.00	.	100.00	.	.	.	.	99.95	.	.	.	.	.
GCF_006335085.1	476	gdh(17)	gyd(2)	pstS(1)	gki(3)	aroE(14)	xpt(14)	yqiL(1)	16	100.00	.	.	100.00	.	100.00	70.28	.	.	.	100.00	.	.	100.00	.	.	.	.	100.00	97.59	.	100.00	96.69	97.72	100.00	.	.	100.00	.	100.00	.	.	100.00	.	100.00	.	.	.	.	.
GCF_015234285.1	16	gdh(5)	gyd(1)	pstS(1)	gki(3)	aroE(7)	xpt(7)	yqiL(6)	15	100.00	.	.	100.00	.	100.00	99.87	.	.	.	100.00	.	96.27	.	.	.	76.76	.	100.00	.	.	100.00	96.69	97.72	100.00	.	.	100.00	.	100.00	.	.	.	.	100.00	.	.	.	.	.
GCF_016917995.1	585	gdh(8)	gyd(7)	pstS(7)	gki(4)	aroE(4)	xpt(4)	yqiL(1)	18	100.00	.	87.38	100.00	.	.	99.87	.	.	.	100.00	.	100.00	100.00	.	.	.	.	100.00	97.59	.	100.00	96.69	97.72	100.00	.	.	100.00	100.00	100.00	.	.	100.00	.	100.00	.	.	.	.	.
GCF_018517125.1	41	gdh(1)	gyd(7)	pstS(11)	gki(21)	aroE(1)	xpt(4)	yqiL(1)	8	.	.	.	.	.	.	.	.	.	.	.	.	.	.	.	.	.	100.00	100.00	.	.	100.00	96.69	97.72	.	.	.	100.00	.	.	100.00	.	.	.	100.00	.	.	.	.	.
GCF_019352735.1	674	gdh(14)	gyd(6)	pstS(7)	gki(42)	aroE(13)	xpt(35)	yqiL(28)	15	.	.	.	100.00	.	.	99.87	.	.	.	100.00	.	100.00	100.00	.	.	.	.	100.00	97.59	.	100.00	96.78	97.72	100.00	.	.	100.00	.	100.00	.	.	100.00	.	100.00	.	.	.	.	.
GCF_019352795.1	1009	gdh(12)	gyd(6)	pstS(28)	gki(29)	aroE(106)	xpt(1)	yqiL(20)	11	.	.	.	.	.	.	99.87	.	.	.	.	.	.	100.00	.	.	76.76	.	100.00	97.59	.	100.00	96.69	97.72	100.00	.	.	100.00	.	100.00	.	.	.	.	.	.	.	.	.	.
GCF_019352805.1	40	gdh(3)	gyd(6)	pstS(23)	gki(12)	aroE(9)	xpt(10)	yqiL(7)	12	.	.	.	.	.	.	99.87	.	.	.	.	.	.	100.00	.	.	76.76	.	100.00	97.59	.	100.00	96.69	97.72	100.00	.	.	100.00	.	100.00	.	.	.	.	100.00	.	.	.	.	.
GCF_020180825.1	32	gdh(8)	gyd(7)	pstS(9)	gki(5)	aroE(4)	xpt(4)	yqiL(1)	19	100.00	.	100.00	100.00	.	.	99.87	.	.	.	100.00	.	96.27	100.00	.	.	76.76	.	100.00	97.59	.	100.00	96.69	97.72	100.00	.	.	100.00	100.00	.	98.71	.	100.00	.	100.00	.	.	.	.	.
GCF_020180875.1	32	gdh(8)	gyd(7)	pstS(9)	gki(5)	aroE(4)	xpt(4)	yqiL(1)	20	100.00	100.00	100.00	100.00	.	.	90.36	.	.	.	100.00	.	96.27	100.00	.	.	76.76	.	100.00	97.59	.	100.00	96.69	97.72	100.00	.	.	100.00	100.00	.	98.71	.	100.00	.	100.00	.	.	.	.	.
GCF_021120655.1	480	gdh(1)	gyd(1)	pstS(22)	gki(22)	aroE(7)	xpt(17)	yqiL(6)	16	68.47	.	.	100.00	.	.	99.87	.	.	.	100.00	.	100.00	.	.	.	.	.	100.00	100.00	.	100.00	96.78	97.72	100.00	.	.	100.00	100.00	100.00	.	.	100.00	.	100.00	.	.	.	.	.
GCF_021120765.1	480	gdh(1)	gyd(1)	pstS(22)	gki(22)	aroE(7)	xpt(17)	yqiL(6)	16	100.00	.	.	100.00	.	.	99.87	.	.	.	100.00	.	100.00	.	.	.	.	.	100.00	100.00	.	100.00	96.78	97.72	100.00	.	.	100.00	100.00	100.00	.	.	100.00	.	100.00	.	.	.	.	.
GCF_021121195.1	631	gdh(20)	gyd(6)	pstS(17)	gki(15)	aroE(15)	xpt(2)	yqiL(5)	14	.	.	.	100.00	.	100.00	87.28	.	.	.	.	.	.	100.00	.	.	.	.	100.00	100.00	.	100.00	96.04	97.72	100.00	.	.	100.00	.	100.00	.	.	100.00	.	100.00	.	.	.	.	.
GCF_021121215.1	480	gdh(1)	gyd(1)	pstS(22)	gki(22)	aroE(7)	xpt(17)	yqiL(6)	17	100.00	.	.	100.00	.	.	99.87	.	.	.	100.00	.	96.27	100.00	.	.	.	.	100.00	100.00	.	100.00	96.78	97.72	100.00	.	.	100.00	100.00	100.00	.	.	100.00	.	100.00	.	.	.	.	.
GCF_021121265.1	16	gdh(5)	gyd(1)	pstS(1)	gki(3)	aroE(7)	xpt(7)	yqiL(6)	15	100.00	.	.	100.00	.	100.00	99.87	.	.	.	100.00	.	96.27	.	.	.	.	.	100.00	.	.	100.00	96.69	97.72	100.00	.	.	100.00	100.00	100.00	.	.	.	.	100.00	.	.	.	.	.
GCF_021121415.1	506	gdh(34)	gyd(28)	pstS(17)	gki(37)	aroE(29)	xpt(23)	yqiL(17)	19	100.00	.	100.00	100.00	.	100.00	76.97	.	.	.	100.00	.	96.27	100.00	.	.	.	.	100.00	97.59	.	100.00	96.69	97.72	100.00	.	.	100.00	100.00	100.00	.	.	100.00	.	100.00	.	.	.	.	.
GCF_021121465.1	16	gdh(5)	gyd(1)	pstS(1)	gki(3)	aroE(7)	xpt(7)	yqiL(6)	15	100.00	.	.	100.00	.	.	99.87	.	.	.	100.00	.	96.27	.	.	.	.	.	100.00	100.00	.	100.00	96.69	97.72	100.00	.	.	100.00	100.00	100.00	.	.	.	.	100.00	.	.	.	.	.
GCF_021121705.1	631	gdh(20)	gyd(6)	pstS(17)	gki(15)	aroE(15)	xpt(2)	yqiL(5)	15	100.00	.	.	100.00	.	100.00	98.53;99.87	.	.	.	.	.	.	100.00	.	.	.	.	100.00	100.00	.	100.00	96.04	97.72	100.00	.	.	100.00	.	100.00	.	.	100.00	.	100.00	.	.	.	.	.
GCF_021121725.1	21	gdh(1)	gyd(7)	pstS(9)	gki(1)	aroE(1)	xpt(1)	yqiL(1)	14	.	.	.	100.00	.	.	99.87	.	.	.	100.00	.	63.42	.	.	.	.	.	100.00	.	.	100.00	96.78	97.72	100.00	.	.	100.00	100.00	100.00	.	.	100.00	.	100.00	.	.	.	.	.
GCF_021121845.1	631	gdh(20)	gyd(6)	pstS(17)	gki(15)	aroE(15)	xpt(2)	yqiL(5)	15	94.79	.	.	100.00	.	100.00	99.87	.	.	.	.	.	.	100.00	.	.	.	.	100.00	100.00	.	100.00	96.04	97.72	100.00	.	.	100.00	.	100.00	.	.	100.00	.	100.00	.	.	.	.	.
GCF_021121905.1	480	gdh(1)	gyd(1)	pstS(22)	gki(22)	aroE(7)	xpt(17)	yqiL(6)	15	.	.	.	100.00	.	.	.	.	.	.	100.00	.	63.42	100.00	.	.	.	.	100.00	100.00	.	100.00	96.78	97.72	100.00	.	.	100.00	100.00	100.00	.	.	98.55	.	100.00	.	.	.	.	.
GCF_021121965.1	480	gdh(1)	gyd(1)	pstS(22)	gki(22)	aroE(7)	xpt(17)	yqiL(6)	18	100.00	.	.	100.00	100.00	.	99.87	.	.	.	100.00	.	100.00	100.00	.	.	.	.	100.00	100.00	.	100.00	96.78	97.72	100.00	.	.	100.00	100.00	100.00	.	.	98.55	.	100.00	.	.	.	.	.
GCF_021122025.1	86	gdh(6)	gyd(10)	pstS(11)	gki(17)	aroE(4)	xpt(2)	yqiL(1)	15	.	.	100.00	.	.	100.00	99.87	.	.	.	.	.	.	.	.	.	.	.	100.00	100.00	.	100.00	96.69	97.72	100.00	.	.	100.00	100.00	100.00	.	.	100.00	98.91	100.00	.	.	.	.	.
GCF_021122105.1	21	gdh(1)	gyd(7)	pstS(9)	gki(1)	aroE(1)	xpt(1)	yqiL(1)	16	.	.	100.00	100.00	.	.	99.87	.	.	.	100.00	.	100.00	.	.	.	.	.	100.00	.	.	100.00	96.78	97.72	100.00	.	.	100.00	100.00	100.00	.	94.55	100.00	.	100.00	.	.	.	.	.
GCF_021122235.1	480	gdh(1)	gyd(1)	pstS(22)	gki(22)	aroE(7)	xpt(17)	yqiL(6)	19	100.00	.	.	100.00	.	.	99.87	.	.	.	100.00	.	63.42	100.00	.	.	.	.	100.00	100.00	.	100.00	96.78	97.72	100.00	.	.	100.00	100.00	100.00	.	65.00	100.00	.	100.00	.	.	97.17	.	.
GCF_021122285.1	631	gdh(20)	gyd(6)	pstS(17)	gki(15)	aroE(15)	xpt(2)	yqiL(5)	15	100.00	.	.	100.00	.	100.00	85.94;99.87	.	.	.	.	.	.	100.00	.	.	.	.	100.00	100.00	.	100.00	96.04	97.72	100.00	.	.	100.00	.	100.00	.	.	100.00	.	100.00	.	.	.	.	.
GCF_021122325.1	631	gdh(20)	gyd(6)	pstS(17)	gki(15)	aroE(15)	xpt(2)	yqiL(5)	15	100.00	.	.	100.00	.	100.00	98.53;99.87	.	.	.	.	.	.	100.00	.	.	.	.	100.00	100.00	.	100.00	96.04	97.72	100.00	.	.	100.00	.	100.00	.	.	100.00	.	100.00	.	.	.	.	.
GCF_021122395.1	506	gdh(34)	gyd(28)	pstS(17)	gki(37)	aroE(29)	xpt(23)	yqiL(17)	18	100.00	.	.	100.00	.	100.00	90.36	.	.	.	100.00	.	96.27	100.00	.	.	.	.	100.00	97.59	.	100.00	96.69	97.72	100.00	.	.	100.00	100.00	100.00	.	.	100.00	.	100.00	.	.	.	.	.
GCF_021122485.1	480	gdh(1)	gyd(1)	pstS(22)	gki(22)	aroE(7)	xpt(17)	yqiL(6)	18	100.00	.	.	100.00	.	.	99.87	.	.	.	100.00	.	63.42	.	.	.	.	.	100.00	100.00	.	100.00	96.78	97.72	100.00	.	.	100.00	100.00	100.00	.	94.55	100.00	.	100.00	.	.	92.77	.	.
GCF_021122665.1	330	gdh(14)	gyd(1)	pstS(18)	gki(22)	aroE(16)	xpt(17)	yqiL(12)	15	.	.	.	100.00	.	.	.	.	.	.	100.00	.	100.00	100.00	.	.	.	.	100.00	97.59	.	100.00	96.69	97.72	100.00	.	100.00	100.00	.	100.00	.	.	100.00	.	100.00	.	.	.	.	.
GCF_021122685.1	330	gdh(14)	gyd(1)	pstS(18)	gki(22)	aroE(16)	xpt(17)	yqiL(12)	15	.	.	.	100.00	.	.	.	.	.	.	100.00	.	100.00	100.00	.	.	.	.	100.00	97.59	.	100.00	96.69	97.72	100.00	.	100.00	100.00	.	100.00	.	.	100.00	.	100.00	.	.	.	.	.
GCF_021122725.1	480	gdh(1)	gyd(1)	pstS(22)	gki(22)	aroE(7)	xpt(17)	yqiL(6)	18	100.00	.	.	100.00	.	.	99.87	.	.	.	100.00	.	96.27	100.00	.	.	.	.	100.00	100.00	.	100.00	96.78	97.72	100.00	.	.	100.00	100.00	100.00	.	64.27	100.00	.	100.00	.	.	.	.	.
GCF_021122745.1	58	gdh(21)	gyd(9)	pstS(1)	gki(3)	aroE(7)	xpt(1)	yqiL(6)	10	.	.	.	.	.	100.00	.	.	.	.	.	.	.	.	.	.	.	.	100.00	.	.	100.00	96.69	97.72	100.00	.	.	100.00	.	100.00	.	.	100.00	.	83.33	.	.	.	.	.
GCF_021122845.1	943	gdh(15)	gyd(2)	pstS(102)	gki(46)	aroE(17)	xpt(15)	yqiL(11)	14	.	.	100.00	.	.	100.00	.	.	.	.	.	.	.	100.00	.	.	.	.	100.00	97.59	.	100.00	96.69	97.72	100.00	.	.	100.00	100.00	100.00	.	.	100.00	.	100.00	.	.	.	.	.
GCF_021122865.1	409	gdh(1)	gyd(7)	pstS(69)	gki(1)	aroE(1)	xpt(10)	yqiL(1)	13	.	.	.	.	.	100.00	87.28	.	.	.	.	.	.	100.00	.	.	76.76	.	100.00	.	.	100.00	96.69	97.72	100.00	.	.	100.00	.	100.00	.	.	100.00	.	100.00	.	.	.	.	.
GCF_021122885.1	1072	gdh(18)	gyd(1)	pstS(93)	gki(22)	aroE(83)	xpt(47)	yqiL(92)	8	.	.	.	.	.	100.00	.	.	.	.	.	.	.	.	.	.	.	.	100.00	.	.	100.00	96.69	97.72	100.00	.	.	100.00	.	100.00	.	.	.	.	.	.	.	.	.	.
GCF_021122925.1	133	gdh(2)	gyd(7)	pstS(11)	gki(1)	aroE(3)	xpt(16)	yqiL(2)	14	.	.	.	100.00	.	100.00	99.87	.	.	.	100.00	.	100.00	.	.	.	.	.	100.00	.	.	100.00	96.69	97.72	100.00	.	.	100.00	.	100.00	.	.	100.00	.	100.00	.	.	.	.	.
GCF_021122935.1	40	gdh(3)	gyd(6)	pstS(23)	gki(12)	aroE(9)	xpt(10)	yqiL(7)	12	.	.	.	.	.	100.00	99.87	.	.	.	.	.	.	79.01	.	.	.	.	100.00	.	.	100.00	96.69	97.72	100.00	.	.	100.00	.	100.00	.	.	100.00	.	84.11	.	.	.	.	.
GCF_021122965.1	207	gdh(4)	gyd(4)	pstS(46)	gki(3)	aroE(2)	xpt(1)	yqiL(3)	11	.	.	.	.	.	.	92.24	.	.	.	.	.	.	.	.	.	.	.	100.00	.	.	100.00	96.69	97.72	100.00	.	.	100.00	.	100.00;100.00	.	.	64.85	98.91	100.00	.	.	.	.	.
GCF_021123065.1	480	gdh(1)	gyd(1)	pstS(22)	gki(22)	aroE(7)	xpt(17)	yqiL(6)	17	100.00	.	.	100.00	.	.	99.87	.	.	.	100.00	.	100.00	100.00	.	.	.	.	100.00	100.00	.	100.00	96.78	97.72	100.00	.	.	100.00	100.00	100.00	.	.	100.00	.	100.00	.	.	.	.	.
GCF_021123105.1	234	gdh(47)	gyd(2)	pstS(17)	gki(40)	aroE(29)	xpt(14)	yqiL(1)	10	.	.	.	.	.	.	99.87	.	.	.	.	.	.	.	.	.	.	.	100.00	.	.	100.00	96.69	97.72	100.00	.	.	100.00	.	100.00	.	.	100.00	.	100.00	.	.	.	.	.
GCF_021123115.1	241	gdh(12)	gyd(7)	pstS(3)	gki(17)	aroE(6)	xpt(18)	yqiL(5)	12	.	.	.	.	.	67.35	99.87	.	.	.	.	.	.	.	.	.	76.76	.	100.00	.	.	100.00	96.69	97.72	100.00	.	.	100.00	.	100.00	.	.	100.00	.	100.00	.	.	.	.	.
GCF_021123165.1	631	gdh(20)	gyd(6)	pstS(17)	gki(15)	aroE(15)	xpt(2)	yqiL(5)	15	83.19	.	.	100.00	.	100.00	87.28	.	.	.	.	.	.	100.00	.	.	.	.	100.00	100.00	.	100.00	96.04	97.72	100.00	.	.	100.00	.	100.00	.	.	100.00	.	100.00	.	.	.	.	.
GCF_021123225.1	506	gdh(34)	gyd(28)	pstS(17)	gki(37)	aroE(29)	xpt(23)	yqiL(17)	18	100.00	.	100.00	100.00	.	100.00	.	.	.	.	100.00	.	63.42	100.00	.	.	.	.	100.00	97.59	.	100.00	96.69	97.72	100.00	.	.	100.00	100.00	100.00	.	.	100.00	.	100.00	.	.	.	.	.
GCF_021123265.1	133	gdh(2)	gyd(7)	pstS(11)	gki(1)	aroE(3)	xpt(16)	yqiL(2)	14	.	.	.	100.00	.	100.00	99.87	.	.	.	100.00	.	100.00	.	.	.	.	.	100.00	.	.	100.00	96.69	97.72	100.00	.	.	100.00	.	100.00	.	.	100.00	.	100.00	.	.	.	.	.
GCF_021123305.1	631	gdh(20)	gyd(6)	pstS(17)	gki(15)	aroE(15)	xpt(2)	yqiL(5)	15	100.00	.	.	100.00	.	100.00	98.53;99.87	.	.	.	.	.	.	100.00	.	.	.	.	100.00	100.00	.	100.00	96.04	97.72	100.00	.	.	100.00	.	100.00	.	.	100.00	.	100.00	.	.	.	.	.
GCF_021123325.1	55	gdh(3)	gyd(7)	pstS(23)	gki(1)	aroE(9)	xpt(16)	yqiL(7)	12	.	.	.	.	.	.	99.87	.	.	.	.	.	.	.	.	.	.	.	100.00	.	100.00	100.00	96.69	97.72	100.00	.	.	100.00	.	100.00	.	.	100.00	.	100.00	.	100.00	.	.	.
GCF_021123365.1	49	gdh(20)	gyd(2)	pstS(14)	gki(20)	aroE(6)	xpt(1)	yqiL(5)	9	.	.	.	.	.	.	.	.	.	.	.	.	.	.	.	.	.	.	100.00	.	.	100.00	96.69	97.72	100.00	.	.	100.00	.	100.00	.	.	100.00	.	100.00	.	.	.	.	.
GCF_021123385.1	330	gdh(14)	gyd(1)	pstS(18)	gki(22)	aroE(16)	xpt(17)	yqiL(12)	17	.	.	.	100.00	.	.	.	.	.	.	100.00	.	100.00	100.00	.	.	.	.	100.00	97.59	.	100.00	96.69	97.72	100.00	.	100.00	100.00	.	100.00	.	94.55	100.00	.	100.00	.	.	77.04	.	.
GCF_021123425.1	23	gdh(2)	gyd(3)	pstS(13)	gki(11)	aroE(3)	xpt(2)	yqiL(2)	16	.	.	.	100.00	100.00	100.00	99.87	.	.	.	100.00	.	100.00	100.00	.	.	.	.	100.00	.	.	100.00	96.69	97.72	100.00	.	.	100.00	.	100.00	.	.	100.00	.	100.00	.	.	.	.	.
GCF_021123435.1	1071	gdh(9)	gyd(6)	pstS(4)	gki(49)	aroE(11)	xpt(15)	yqiL(10)	17	.	.	.	100.00	.	100.00	97.86	.	.	.	100.00	.	100.00	.	.	.	.	.	100.00	100.00	.	100.00	96.69	97.72	100.00	.	.	100.00	100.00	100.00	.	.	100.00	98.91	.	65.83	.	.	.	.
GCF_021123445.1	16	gdh(5)	gyd(1)	pstS(1)	gki(3)	aroE(7)	xpt(7)	yqiL(6)	13	100.00	.	.	100.00	.	.	.	.	.	.	100.00	.	96.27	.	.	.	.	.	100.00	100.00	.	100.00	96.69	97.72	100.00	.	.	100.00	.	100.00	.	.	.	.	100.00	.	.	.	.	.
GCF_021123485.1	21	gdh(1)	gyd(7)	pstS(9)	gki(1)	aroE(1)	xpt(1)	yqiL(1)	15	.	.	100.00	100.00	.	.	99.87	.	.	.	100.00	.	100.00	.	.	.	.	.	100.00	.	.	100.00	96.78	97.72	100.00	.	.	100.00	100.00	100.00	.	.	100.00	.	100.00	.	.	.	.	.
GCF_021123625.1	631	gdh(20)	gyd(6)	pstS(17)	gki(15)	aroE(15)	xpt(2)	yqiL(5)	15	100.00	.	.	100.00	.	100.00	98.53;99.87	.	.	.	.	.	.	100.00	.	.	.	.	100.00	100.00	.	100.00	96.04	97.72	100.00	.	.	100.00	.	100.00	.	.	100.00	.	100.00	.	.	.	.	.
GCF_021123655.1	480	gdh(1)	gyd(1)	pstS(22)	gki(22)	aroE(7)	xpt(17)	yqiL(6)	17	100.00	.	.	100.00	.	100.00	99.87	.	.	.	100.00	.	100.00	.	.	.	.	.	100.00	100.00	.	100.00	96.78	97.72	100.00	.	.	100.00	100.00	100.00	.	.	100.00	.	100.00	.	.	.	.	.
GCF_021123685.1	55	gdh(3)	gyd(7)	pstS(23)	gki(1)	aroE(9)	xpt(16)	yqiL(7)	15	.	.	.	100.00	100.00	100.00	99.87	.	.	.	100.00	.	100.00	.	.	.	.	.	100.00	.	.	100.00	96.69	97.72	100.00	.	.	100.00	.	100.00	.	.	100.00	.	100.00	.	.	.	.	.
GCF_021123705.1	234	gdh(47)	gyd(2)	pstS(17)	gki(40)	aroE(29)	xpt(14)	yqiL(1)	10	.	.	.	.	.	.	99.87	.	.	.	.	.	.	.	.	.	.	.	100.00	.	.	100.00	96.69	97.72	100.00	.	.	100.00	.	100.00	.	.	100.00	.	100.00	.	.	.	.	.
GCF_021123725.1	16	gdh(5)	gyd(1)	pstS(1)	gki(3)	aroE(7)	xpt(7)	yqiL(6)	5	.	.	.	.	.	.	.	.	.	.	.	.	.	.	.	.	.	.	100.00	.	.	100.00	96.69	97.72	.	.	.	100.00	.	.	.	.	.	.	.	.	.	.	.	.
GCF_021123745.1	631	gdh(20)	gyd(6)	pstS(17)	gki(15)	aroE(15)	xpt(2)	yqiL(5)	15	100.00	.	.	100.00	.	100.00	98.53;99.87	.	.	.	.	.	.	100.00	.	.	.	.	100.00	100.00	.	100.00	96.04	97.72	100.00	.	.	100.00	.	100.00	.	.	100.00	.	100.00	.	.	.	.	.
GCF_021123765.1	480	gdh(1)	gyd(1)	pstS(22)	gki(22)	aroE(7)	xpt(17)	yqiL(6)	15	100.00	.	.	100.00	.	.	.	.	.	.	100.00	.	96.27	.	.	.	.	.	100.00	100.00	.	100.00	96.78	97.72	100.00	.	.	100.00	100.00	100.00	.	.	100.00	.	100.00	.	.	.	.	.
GCF_021123805.1	480	gdh(1)	gyd(1)	pstS(22)	gki(22)	aroE(7)	xpt(17)	yqiL(6)	10	.	.	.	.	.	.	.	.	.	.	.	.	.	.	.	.	.	.	100.00	100.00	.	100.00	96.78	97.72	100.00	.	.	100.00	.	100.00	.	.	100.00	.	100.00	.	.	.	.	.
GCF_021123845.1	476	gdh(17)	gyd(2)	pstS(1)	gki(3)	aroE(14)	xpt(14)	yqiL(1)	13	100.00	.	.	100.00	.	100.00	97.86	.	.	.	100.00	.	96.27	.	.	.	.	.	100.00	.	.	100.00	96.69	97.72	100.00	.	.	100.00	.	100.00	.	.	.	.	.	.	.	.	.	.
GCF_021123985.1	506	gdh(34)	gyd(28)	pstS(17)	gki(37)	aroE(29)	xpt(23)	yqiL(17)	19	100.00	.	100.00	100.00	.	100.00	76.97	.	.	.	100.00	.	96.27	100.00	.	.	.	.	100.00	97.59	.	100.00	96.69	97.72	100.00	.	.	100.00	100.00	100.00	.	.	100.00	.	100.00	.	.	.	.	.
GCF_021124125.1	288	gdh(35)	gyd(2)	pstS(18)	gki(4)	aroE(1)	xpt(48)	yqiL(56)	19	100.00	.	87.38	100.00	.	100.00	99.87	.	.	.	100.00	.	63.42	100.00	.	.	.	.	100.00	97.59	.	100.00	96.69	97.72	100.00	.	.	100.00	100.00	100.00	.	.	100.00	.	100.00	.	.	.	.	.
GCF_021124225.1	16	gdh(5)	gyd(1)	pstS(1)	gki(3)	aroE(7)	xpt(7)	yqiL(6)	10	.	.	.	.	.	.	.	.	.	.	.	.	.	100.00	.	.	.	.	100.00	100.00	.	100.00	96.69	97.72	100.00	.	.	100.00	.	100.00	.	.	.	.	100.00	.	.	.	.	.
GCF_021124235.1	1008	gdh(15)	gyd(10)	pstS(37)	gki(54)	aroE(3)	xpt(15)	yqiL(11)	10	.	.	.	.	.	81.01	.	.	.	.	.	.	.	.	.	100.00	.	.	100.00	.	.	100.00	96.69	97.72	.	73.18	.	100.00	.	100.00	100.00	.	.	.	.	.	.	.	.	.
GCF_021124285.1	40	gdh(3)	gyd(6)	pstS(23)	gki(12)	aroE(9)	xpt(10)	yqiL(7)	8	.	.	.	.	.	.	.	.	.	.	.	.	.	.	.	.	.	.	100.00	.	.	100.00	96.69	97.72	100.00	.	.	100.00	.	100.00	.	.	.	.	100.00	.	.	.	.	.
GCF_021124305.1	177	gdh(15)	gyd(2)	pstS(37)	gki(37)	aroE(39)	xpt(15)	yqiL(11)	5	.	.	.	.	.	.	.	.	.	.	.	.	.	.	.	.	.	.	100.00	.	.	100.00	96.69	97.72	.	.	.	100.00	.	.	.	.	.	.	.	.	.	.	.	.
GCF_021124345.1	40	gdh(3)	gyd(6)	pstS(23)	gki(12)	aroE(9)	xpt(10)	yqiL(7)	5	.	.	.	.	.	.	.	.	.	.	.	.	.	.	.	.	.	.	100.00	.	.	100.00	96.69	97.72	.	.	.	100.00	.	.	.	.	.	.	.	.	.	.	.	.
GCF_021124385.1	21	gdh(1)	gyd(7)	pstS(9)	gki(1)	aroE(1)	xpt(1)	yqiL(1)	15	.	.	100.00	100.00	.	.	99.87	.	.	.	100.00	.	100.00	.	.	.	.	.	100.00	.	.	100.00	96.78	97.72	100.00	.	.	100.00	100.00	100.00	.	.	100.00	.	100.00	.	.	.	.	.
GCF_021124395.1	631	gdh(20)	gyd(6)	pstS(17)	gki(15)	aroE(15)	xpt(2)	yqiL(5)	15	100.00	.	.	100.00	.	100.00	99.87;98.53	.	.	.	.	.	.	100.00	.	.	.	.	100.00	100.00	.	100.00	96.04	97.72	100.00	.	.	100.00	.	100.00	.	.	100.00	.	100.00	.	.	.	.	.
GCF_021124405.1	1070	gdh(2)	gyd(3)	pstS(7)	gki(39)	aroE(23)	xpt(2)	yqiL(2)	16	.	.	.	100.00	100.00	100.00	99.87;98.53	.	.	.	.	.	.	.	.	.	.	.	100.00	100.00	.	100.00	96.69	97.72	100.00	.	.	100.00	.	100.00	.	.	100.00	.	100.00	.	.	.	100.00	100.00
GCF_021124485.1	25	gdh(2)	gyd(7)	pstS(11)	gki(11)	aroE(3)	xpt(4)	yqiL(2)	16	.	.	.	100.00	.	100.00	99.87	.	.	100.00	100.00	.	100.00	.	.	.	.	.	100.00	100.00	.	100.00	96.69	97.72	100.00	.	.	100.00	.	100.00	.	.	100.00	.	83.33;83.33	.	.	.	.	.
GCF_021124505.1	40	gdh(3)	gyd(6)	pstS(23)	gki(12)	aroE(9)	xpt(10)	yqiL(7)	12	.	.	.	.	.	100.00	99.87	.	.	.	.	.	.	100.00	.	.	.	.	100.00	.	.	100.00	96.69	97.72	100.00	.	.	100.00	.	100.00	.	.	100.00	.	65.68	.	.	.	.	.
GCF_021124525.1	40	gdh(3)	gyd(6)	pstS(23)	gki(12)	aroE(9)	xpt(10)	yqiL(7)	19	100.00	.	100.00	100.00	.	100.00	99.87	.	.	.	100.00	.	63.42	100.00	.	.	.	.	100.00	97.59	.	100.00	96.69	97.72	100.00	.	.	100.00	100.00	100.00	.	.	100.00	.	100.00	.	.	.	.	.
GCF_021124545.1	23	gdh(2)	gyd(3)	pstS(13)	gki(11)	aroE(3)	xpt(2)	yqiL(2)	16	.	.	.	100.00	100.00	100.00	76.97	.	.	.	100.00	.	100.00	100.00	.	.	.	.	100.00	.	.	100.00	96.69	97.72	100.00	.	.	100.00	.	100.00	.	.	100.00	.	100.00	.	.	.	.	.
GCF_024160685.1	476	gdh(17)	gyd(2)	pstS(1)	gki(3)	aroE(14)	xpt(14)	yqiL(1)	16	100.00	.	.	100.00	.	100.00	70.28	.	.	.	100.00	.	96.27	100.00	.	.	.	.	100.00	.	.	100.00	96.69	97.72	100.00	.	.	100.00	.	100.00	.	.	100.00	.	100.00	.	.	.	.	.
GCF_024160745.1	476	gdh(17)	gyd(2)	pstS(1)	gki(3)	aroE(14)	xpt(14)	yqiL(1)	16	100.00	.	.	100.00	.	100.00	99.87	.	.	.	100.00	.	96.27	100.00	.	.	.	.	100.00	.	.	100.00	96.69	97.72	100.00	.	.	100.00	.	100.00	.	.	100.00	.	100.00	.	.	.	.	.
GCF_024160795.1	476	gdh(17)	gyd(2)	pstS(1)	gki(3)	aroE(14)	xpt(14)	yqiL(1)	17	100.00	.	.	100.00	.	100.00	70.28	.	.	.	100.00	.	96.27	100.00	.	.	.	.	100.00	.	.	100.00	96.69	97.72	100.00	.	.	100.00	100.00	100.00	.	.	100.00	.	100.00	.	.	.	.	.
GCF_025753475.1	-	gdh(1)	gyd(7)	pstS(9)	gki(1)	aroE(1)	xpt(1)	yqiL(~1)	17	100.00	.	.	100.00	.	100.00	98.53	.	.	.	100.00	.	.	100.00	.	.	.	.	100.00	100.00	.	100.00	96.78	97.72	100.00	.	.	100.00	100.00	100.00	.	.	100.00	.	100.00	.	.	.	.	.
GCF_025753535.1	476	gdh(17)	gyd(2)	pstS(1)	gki(3)	aroE(14)	xpt(14)	yqiL(1)	18	100.00	.	.	100.00	.	100.00	99.87	.	.	.	100.00	100.00	96.27	.	.	.	.	.	100.00	100.00	.	100.00	96.69	97.72	100.00	.	.	100.00	100.00	100.00	.	.	100.00	.	100.00	.	.	.	.	.
GCF_025753545.1	16	gdh(5)	gyd(1)	pstS(1)	gki(3)	aroE(7)	xpt(7)	yqiL(6)	17	100.00	.	.	100.00	.	100.00	99.87	.	.	.	100.00	.	96.27	100.00	.	.	.	.	100.00	100.00	.	100.00	96.69	97.72	100.00	.	.	100.00	100.00	100.00	.	.	.	.	100.00	.	.	.	.	.
GCF_025753605.1	476	gdh(17)	gyd(2)	pstS(1)	gki(3)	aroE(14)	xpt(14)	yqiL(1)	10	.	.	.	.	.	91.39	.	.	.	.	.	.	.	.	.	.	.	.	100.00	.	.	100.00	96.69	97.72	100.00	.	.	100.00	.	100.00	.	.	100.00	.	100.00	.	.	.	.	.
GCF_025753635.1	86	gdh(6)	gyd(10)	pstS(11)	gki(17)	aroE(4)	xpt(2)	yqiL(1)	13	.	.	.	100.00	.	100.00	99.87;98.53	.	.	.	.	.	.	.	.	.	.	.	100.00	100.00	.	100.00	96.69	97.72	100.00	.	.	100.00	.	100.00	.	.	100.00	.	100.00	.	.	.	.	.
GCF_025753675.1	714	gdh(27)	gyd(12)	pstS(1)	gki(5)	aroE(6)	xpt(2)	yqiL(23)	17	100.00	.	.	100.00	.	100.00	99.87	.	.	.	100.00	.	96.27	100.00	.	.	.	.	100.00	100.00	.	100.00	96.69	97.72	100.00	.	.	100.00	.	100.00	.	.	100.00	.	100.00	.	.	.	.	.
GCF_025753735.1	714	gdh(27)	gyd(12)	pstS(1)	gki(5)	aroE(6)	xpt(2)	yqiL(23)	15	100.00	.	.	100.00	.	.	99.87	.	.	.	100.00	.	96.27	.	.	.	.	.	100.00	100.00	.	100.00	96.69	97.72	100.00	.	.	100.00	.	100.00	.	.	100.00	.	100.00	.	.	.	.	.
GCF_029732815.1	143	gdh(14)	gyd(6)	pstS(7)	gki(42)	aroE(13)	xpt(28)	yqiL(28)	5	.	.	.	.	.	.	.	.	.	.	.	.	.	.	.	.	.	.	100.00	.	.	100.00	96.78	97.72	.	.	.	100.00	.	.	.	.	.	.	.	.	.	.	.	.
GCF_029732835.1	368	gdh(63)	gyd(6)	pstS(67)	gki(6)	aroE(23)	xpt(1)	yqiL(68)	16	.	.	.	100.00	.	100.00	96.52	.	.	.	100.00	.	100.00	100.00	.	.	.	.	100.00	97.59	.	100.00	96.69	97.72	100.00	.	.	100.00	.	100.00	.	.	100.00	.	100.00	.	.	.	.	.
GCF_029732845.1	631	gdh(20)	gyd(6)	pstS(17)	gki(15)	aroE(15)	xpt(2)	yqiL(5)	8	.	.	.	.	.	100.00	.	.	.	.	.	.	.	.	.	.	.	.	100.00	.	.	100.00	96.04	97.72	100.00	.	.	100.00	.	100.00	.	.	.	.	.	.	.	.	.	.
GCF_029732895.1	368	gdh(63)	gyd(6)	pstS(67)	gki(6)	aroE(23)	xpt(1)	yqiL(68)	16	.	.	.	100.00	.	100.00	96.52	.	.	.	100.00	.	100.00	100.00	.	.	.	.	100.00	97.59	.	100.00	96.69	97.72	100.00	.	.	100.00	.	100.00	.	.	100.00	.	100.00	.	.	.	.	.
GCF_029732915.1	631	gdh(20)	gyd(6)	pstS(17)	gki(15)	aroE(15)	xpt(2)	yqiL(5)	15	100.00	.	.	100.00	.	100.00	99.87;98.53	.	.	.	.	.	.	100.00	.	.	.	.	100.00	100.00	.	100.00	96.04	97.72	100.00	.	.	100.00	.	100.00	.	.	100.00	.	100.00	.	.	.	.	.
GCF_029732935.1	631	gdh(20)	gyd(6)	pstS(17)	gki(15)	aroE(15)	xpt(2)	yqiL(5)	15	100.00	.	.	100.00	.	100.00	99.87;98.53	.	.	.	.	.	.	100.00	.	.	.	.	100.00	100.00	.	100.00	96.04	97.72	100.00	.	.	100.00	.	100.00	.	.	100.00	.	100.00	.	.	.	.	.
GCF_029732955.1	143	gdh(14)	gyd(6)	pstS(7)	gki(42)	aroE(13)	xpt(28)	yqiL(28)	5	.	.	.	.	.	.	.	.	.	.	.	.	.	.	.	.	.	.	100.00	.	.	100.00	96.78	97.72	.	.	.	100.00	.	.	.	.	.	.	.	.	.	.	.	.
GCF_029732965.1	631	gdh(20)	gyd(6)	pstS(17)	gki(15)	aroE(15)	xpt(2)	yqiL(5)	8	.	.	.	.	.	100.00	.	.	.	.	.	.	.	.	.	.	.	.	100.00	.	.	100.00	96.04	97.72	100.00	.	.	100.00	.	100.00	.	.	.	.	.	.	.	.	.	.
GCF_029732985.1	143	gdh(14)	gyd(6)	pstS(7)	gki(42)	aroE(13)	xpt(28)	yqiL(28)	5	.	.	.	.	.	.	.	.	.	.	.	.	.	.	.	.	.	.	100.00	.	.	100.00	96.78	97.72	.	.	.	100.00	.	.	.	.	.	.	.	.	.	.	.	.
GCF_029733015.1	631	gdh(20)	gyd(6)	pstS(17)	gki(15)	aroE(15)	xpt(2)	yqiL(5)	8	.	.	.	.	.	100.00	.	.	.	.	.	.	.	.	.	.	.	.	100.00	.	.	100.00	96.04	97.72	100.00	.	.	100.00	.	100.00	.	.	.	.	.	.	.	.	.	.
GCF_029733025.1	631	gdh(20)	gyd(6)	pstS(17)	gki(15)	aroE(15)	xpt(2)	yqiL(5)	15	100.00	.	.	100.00	.	100.00	99.87;98.53	.	.	.	.	.	.	100.00	.	.	.	.	100.00	100.00	.	100.00	96.04	97.72	100.00	.	.	100.00	.	100.00	.	.	100.00	.	100.00	.	.	.	.	.
GCF_029733055.1	719	gdh(12)	gyd(32)	pstS(32)	gki(51)	aroE(6)	xpt(20)	yqiL(5)	5	.	.	.	.	.	.	.	.	.	.	.	.	.	.	.	.	.	.	100.00	.	.	100.00	96.69	97.72	.	.	.	100.00	.	.	.	.	.	.	.	.	.	.	.	.
GCF_029733065.1	143	gdh(14)	gyd(6)	pstS(7)	gki(42)	aroE(13)	xpt(28)	yqiL(28)	5	.	.	.	.	.	.	.	.	.	.	.	.	.	.	.	.	.	.	100.00	.	.	100.00	96.78	97.72	.	.	.	100.00	.	.	.	.	.	.	.	.	.	.	.	.
GCF_029733095.1	81	gdh(27)	gyd(2)	pstS(16)	gki(28)	aroE(26)	xpt(2)	yqiL(1)	11	.	.	.	.	.	100.00	99.87	.	.	.	.	.	.	.	.	.	.	.	100.00	.	.	100.00	96.69	97.72	100.00	.	.	100.00	.	100.00	.	.	100.00	.	100.00	.	.	.	.	.
GCF_029733115.1	-	gdh(20)	gyd(6)	pstS(17)	gki(15)	aroE(15)	xpt(~2)	yqiL(5)	8	.	.	.	.	.	100.00	.	.	.	.	.	.	.	.	.	.	.	.	100.00	.	.	100.00	96.04	97.72	100.00	.	.	100.00	.	100.00	.	.	.	.	.	.	.	.	.	.
GCF_029733125.1	631	gdh(20)	gyd(6)	pstS(17)	gki(15)	aroE(15)	xpt(2)	yqiL(5)	8	.	.	.	.	.	100.00	.	.	.	.	.	.	.	.	.	.	.	.	100.00	.	.	100.00	96.04	97.72	100.00	.	.	100.00	.	100.00	.	.	.	.	.	.	.	.	.	.
GCF_029733135.1	631	gdh(20)	gyd(6)	pstS(17)	gki(15)	aroE(15)	xpt(2)	yqiL(5)	12	.	.	.	.	.	100.00	98.53	.	.	.	.	.	.	100.00	.	.	.	.	100.00	.	.	100.00	96.04	97.72	100.00	.	.	100.00	.	100.00	.	.	100.00	.	100.00	.	.	.	.	.
GCF_029733165.1	143	gdh(14)	gyd(6)	pstS(7)	gki(42)	aroE(13)	xpt(28)	yqiL(28)	5	.	.	.	.	.	.	.	.	.	.	.	.	.	.	.	.	.	.	100.00	.	.	100.00	96.78	97.72	.	.	.	100.00	.	.	.	.	.	.	.	.	.	.	.	.
GCF_029733175.1	143	gdh(14)	gyd(6)	pstS(7)	gki(42)	aroE(13)	xpt(28)	yqiL(28)	5	.	.	.	.	.	.	.	.	.	.	.	.	.	.	.	.	.	.	100.00	.	.	100.00	96.78	97.72	.	.	.	100.00	.	.	.	.	.	.	.	.	.	.	.	.
GCF_029733215.1	143	gdh(14)	gyd(6)	pstS(7)	gki(42)	aroE(13)	xpt(28)	yqiL(28)	5	.	.	.	.	.	.	.	.	.	.	.	.	.	.	.	.	.	.	100.00	.	.	100.00	96.78	97.72	.	.	.	100.00	.	.	.	.	.	.	.	.	.	.	.	.
GCF_029733225.1	-	gdh(20)	gyd(6)	pstS(17)	gki(15)	aroE(15)	xpt(~2)	yqiL(5)	8	.	.	.	.	.	100.00	.	.	.	.	.	.	.	.	.	.	.	.	100.00	.	.	100.00	96.04	97.72	100.00	.	.	100.00	.	100.00	.	.	.	.	.	.	.	.	.	.
GCF_029733235.1	631	gdh(20)	gyd(6)	pstS(17)	gki(15)	aroE(15)	xpt(2)	yqiL(5)	15	100.00	.	.	100.00	.	100.00	99.87;98.53	.	.	.	.	.	.	100.00	.	.	.	.	100.00	100.00	.	100.00	96.04	97.72	100.00	.	.	100.00	.	100.00	.	.	100.00	.	100.00	.	.	.	.	.
GCF_029733315.1	631	gdh(20)	gyd(6)	pstS(17)	gki(15)	aroE(15)	xpt(2)	yqiL(5)	14	.	.	.	100.00	.	100.00	99.87;98.53	.	.	.	.	.	.	100.00	.	.	.	.	100.00	100.00	.	100.00	96.04	97.72	100.00	.	.	100.00	.	100.00	.	.	100.00	.	100.00	.	.	.	.	.
GCF_029733325.1	-	gdh(20)	gyd(6)	pstS(17)	gki(15)	aroE(15)	xpt(~2)	yqiL(5)	8	.	.	.	.	.	100.00	.	.	.	.	.	.	.	.	.	.	.	.	100.00	.	.	100.00	96.04	97.72	100.00	.	.	100.00	.	100.00	.	.	.	.	.	.	.	.	.	.
GCF_029733355.1	368	gdh(63)	gyd(6)	pstS(67)	gki(6)	aroE(23)	xpt(1)	yqiL(68)	16	.	.	.	100.00	.	100.00	96.52	.	.	.	100.00	.	100.00	100.00	.	.	.	.	100.00	97.59	.	100.00	96.69	97.72	100.00	.	.	100.00	.	100.00	.	.	100.00	.	100.00	.	.	.	.	.
GCF_029733395.1	368	gdh(63)	gyd(6)	pstS(67)	gki(6)	aroE(23)	xpt(1)	yqiL(68)	16	.	.	.	100.00	.	100.00	96.52	.	.	.	100.00	.	100.00	100.00	.	.	.	.	100.00	97.59	.	100.00	96.69	97.72	100.00	.	.	100.00	.	100.00	.	.	100.00	.	100.00	.	.	.	.	.
GCF_029733405.1	368	gdh(63)	gyd(6)	pstS(67)	gki(6)	aroE(23)	xpt(1)	yqiL(68)	16	.	.	.	100.00	.	100.00	96.52	.	.	.	100.00	.	100.00	100.00	.	.	.	.	100.00	97.59	.	100.00	96.69	97.72	100.00	.	.	100.00	.	100.00	.	.	100.00	.	100.00	.	.	.	.	.
GCF_029733435.1	368	gdh(63)	gyd(6)	pstS(67)	gki(6)	aroE(23)	xpt(1)	yqiL(68)	16	.	.	.	100.00	.	100.00	96.52	.	.	.	100.00	.	100.00	100.00	.	.	.	.	100.00	97.59	.	100.00	96.69	97.72	100.00	.	.	100.00	.	100.00	.	.	100.00	.	100.00	.	.	.	.	.
GCF_029733445.1	631	gdh(20)	gyd(6)	pstS(17)	gki(15)	aroE(15)	xpt(2)	yqiL(5)	14	.	.	.	100.00	.	100.00	98.53;99.87	.	.	.	.	.	.	100.00	.	.	.	.	100.00	100.00	.	100.00	96.04	97.72	100.00	.	.	100.00	.	100.00	.	.	100.00	.	100.00	.	.	.	.	.
GCF_029733475.1	-	gdh(20)	gyd(6)	pstS(17)	gki(15)	aroE(15)	xpt(~2)	yqiL(5)	8	.	.	.	.	.	100.00	.	.	.	.	.	.	.	.	.	.	.	.	100.00	.	.	100.00	96.04	97.72	100.00	.	.	100.00	.	100.00	.	.	.	.	.	.	.	.	.	.
GCF_029733495.1	242	gdh(27)	gyd(12)	pstS(35)	gki(32)	aroE(50)	xpt(2)	yqiL(23)	5	.	.	.	.	.	.	.	.	.	.	.	.	.	.	.	.	.	.	100.00	.	.	100.00	96.69	97.72	.	.	.	100.00	.	.	.	.	.	.	.	.	.	.	.	.
GCF_029733515.1	242	gdh(27)	gyd(12)	pstS(35)	gki(32)	aroE(50)	xpt(2)	yqiL(23)	5	.	.	.	.	.	.	.	.	.	.	.	.	.	.	.	.	.	.	100.00	.	.	100.00	96.69	97.72	.	.	.	100.00	.	.	.	.	.	.	.	.	.	.	.	.
GCF_029733545.1	368	gdh(63)	gyd(6)	pstS(67)	gki(6)	aroE(23)	xpt(1)	yqiL(68)	16	.	.	.	100.00	.	100.00	96.52	.	.	.	100.00	.	100.00	100.00	.	.	.	.	100.00	97.59	.	100.00	96.69	97.72	100.00	.	.	100.00	.	100.00	.	.	100.00	.	100.00	.	.	.	.	.
GCF_029733595.1	368	gdh(63)	gyd(6)	pstS(67)	gki(6)	aroE(23)	xpt(1)	yqiL(68)	16	.	.	.	100.00	.	100.00	96.52	.	.	.	100.00	.	100.00	100.00	.	.	.	.	100.00	97.59	.	100.00	96.69	97.72	100.00	.	.	100.00	.	100.00	.	.	100.00	.	100.00	.	.	.	.	.
GCF_029733615.1	631	gdh(20)	gyd(6)	pstS(17)	gki(15)	aroE(15)	xpt(2)	yqiL(5)	8	.	.	.	.	.	100.00	.	.	.	.	.	.	.	.	.	.	.	.	100.00	.	.	100.00	96.04	97.72	100.00	.	.	100.00	.	100.00	.	.	.	.	.	.	.	.	.	.
GCF_029733655.1	368	gdh(63)	gyd(6)	pstS(67)	gki(6)	aroE(23)	xpt(1)	yqiL(68)	16	.	.	.	100.00	.	100.00	96.52	.	.	.	100.00	.	100.00	100.00	.	.	.	.	100.00	97.59	.	100.00	96.69	97.72	100.00	.	.	100.00	.	100.00	.	.	100.00	.	100.00	.	.	.	.	.
GCF_029733665.1	368	gdh(63)	gyd(6)	pstS(67)	gki(6)	aroE(23)	xpt(1)	yqiL(68)	16	.	.	.	100.00	.	100.00	96.52	.	.	.	100.00	.	100.00	100.00	.	.	.	.	100.00	97.59	.	100.00	96.69	97.72	100.00	.	.	100.00	.	100.00	.	.	100.00	.	100.00	.	.	.	.	.
GCF_029733695.1	631	gdh(20)	gyd(6)	pstS(17)	gki(15)	aroE(15)	xpt(2)	yqiL(5)	15	100.00	.	.	100.00	.	100.00	99.87;98.53	.	.	.	.	.	.	100.00	.	.	.	.	100.00	100.00	.	100.00	96.04	97.72	100.00	.	.	100.00	.	100.00	.	.	100.00	.	100.00	.	.	.	.	.
GCF_029733715.1	368	gdh(63)	gyd(6)	pstS(67)	gki(6)	aroE(23)	xpt(1)	yqiL(68)	16	.	.	.	100.00	.	100.00	96.52	.	.	.	100.00	.	100.00	100.00	.	.	.	.	100.00	97.59	.	100.00	96.69	97.72	100.00	.	.	100.00	.	100.00	.	.	100.00	.	100.00	.	.	.	.	.
GCF_029733735.1	368	gdh(63)	gyd(6)	pstS(67)	gki(6)	aroE(23)	xpt(1)	yqiL(68)	13	.	.	.	100.00	.	100.00	96.52	.	.	.	100.00	.	100.00	.	.	.	.	.	100.00	97.59	.	100.00	96.69	97.72	100.00	.	.	100.00	.	100.00	.	.	.	.	.	.	.	.	.	.
GCF_029733765.1	368	gdh(63)	gyd(6)	pstS(67)	gki(6)	aroE(23)	xpt(1)	yqiL(68)	16	.	.	.	100.00	.	100.00	96.52	.	.	.	100.00	.	100.00	100.00	.	.	.	.	100.00	97.59	.	100.00	96.69	97.72	100.00	.	.	100.00	.	100.00	.	.	100.00	.	100.00	.	.	.	.	.
GCF_029733775.1	143	gdh(14)	gyd(6)	pstS(7)	gki(42)	aroE(13)	xpt(28)	yqiL(28)	5	.	.	.	.	.	.	.	.	.	.	.	.	.	.	.	.	.	.	100.00	.	.	100.00	96.78	97.72	.	.	.	100.00	.	.	.	.	.	.	.	.	.	.	.	.
GCF_029733815.1	719	gdh(12)	gyd(32)	pstS(32)	gki(51)	aroE(6)	xpt(20)	yqiL(5)	5	.	.	.	.	.	.	.	.	.	.	.	.	.	.	.	.	.	.	100.00	.	.	100.00	96.69	97.72	.	.	.	100.00	.	.	.	.	.	.	.	.	.	.	.	.
GCF_029733915.1	258	gdh(14)	gyd(1)	pstS(30)	gki(32)	aroE(10)	xpt(20)	yqiL(20)	5	.	.	.	.	.	.	.	.	.	.	.	.	.	.	.	.	.	.	100.00	.	.	100.00	96.69	97.72	.	.	.	100.00	.	.	.	.	.	.	.	.	.	.	.	.
GCF_029733935.1	631	gdh(20)	gyd(6)	pstS(17)	gki(15)	aroE(15)	xpt(2)	yqiL(5)	15	100.00	.	.	100.00	.	100.00	98.53;99.87	.	.	.	.	.	.	100.00	.	.	.	.	100.00	100.00	.	100.00	96.04	97.72	100.00	.	.	100.00	.	100.00	.	.	100.00	.	100.00	.	.	.	.	.
GCF_029733955.1	631	gdh(20)	gyd(6)	pstS(17)	gki(15)	aroE(15)	xpt(2)	yqiL(5)	15	100.00	.	.	100.00	.	100.00	98.53;99.87	.	.	.	.	.	.	100.00	.	.	.	.	100.00	100.00	.	100.00	96.04	97.72	100.00	.	.	100.00	.	100.00	.	.	100.00	.	100.00	.	.	.	.	.
GCF_029733965.1	631	gdh(20)	gyd(6)	pstS(17)	gki(15)	aroE(15)	xpt(2)	yqiL(5)	12	.	.	.	.	.	100.00	98.53	.	.	.	.	.	.	100.00	.	.	.	.	100.00	.	.	100.00	96.04	97.72	100.00	.	.	100.00	.	100.00	.	.	100.00	.	100.00	.	.	.	.	.
GCF_029733995.1	368	gdh(63)	gyd(6)	pstS(67)	gki(6)	aroE(23)	xpt(1)	yqiL(68)	16	.	.	.	100.00	.	100.00	96.52	.	.	.	100.00	.	100.00	100.00	.	.	.	.	100.00	97.59	.	100.00	96.69	97.72	100.00	.	.	100.00	.	100.00	.	.	100.00	.	100.00	.	.	.	.	.
GCF_029734015.1	368	gdh(63)	gyd(6)	pstS(67)	gki(6)	aroE(23)	xpt(1)	yqiL(68)	16	.	.	.	100.00	.	100.00	96.52	.	.	.	100.00	.	100.00	100.00	.	.	.	.	100.00	97.59	.	100.00	96.69	97.72	100.00	.	.	100.00	.	100.00	.	.	100.00	.	100.00	.	.	.	.	.
GCF_029734035.1	368	gdh(63)	gyd(6)	pstS(67)	gki(6)	aroE(23)	xpt(1)	yqiL(68)	16	.	.	.	100.00	.	100.00	96.52	.	.	.	100.00	.	100.00	100.00	.	.	.	.	100.00	97.59	.	100.00	96.69	97.72	100.00	.	.	100.00	.	100.00	.	.	100.00	.	100.00	.	.	.	.	.
GCF_029734045.1	368	gdh(63)	gyd(6)	pstS(67)	gki(6)	aroE(23)	xpt(1)	yqiL(68)	16	.	.	.	100.00	.	100.00	96.52	.	.	.	100.00	.	100.00	100.00	.	.	.	.	100.00	97.59	.	100.00	96.69	97.72	100.00	.	.	100.00	.	100.00	.	.	100.00	.	100.00	.	.	.	.	.
GCF_029734075.1	-	gdh(20)	gyd(6)	pstS(17)	gki(15)	aroE(15)	xpt(~2)	yqiL(5)	8	.	.	.	.	.	100.00	.	.	.	.	.	.	.	.	.	.	.	.	100.00	.	.	100.00	96.04	97.72	100.00	.	.	100.00	.	100.00	.	.	.	.	.	.	.	.	.	.
GCF_029734095.1	631	gdh(20)	gyd(6)	pstS(17)	gki(15)	aroE(15)	xpt(2)	yqiL(5)	15	100.00	.	.	100.00	.	100.00	99.87;98.53	.	.	.	.	.	.	100.00	.	.	.	.	100.00	100.00	.	100.00	96.04	97.72	100.00	.	.	100.00	.	100.00	.	.	100.00	.	100.00	.	.	.	.	.
GCF_029734105.1	631	gdh(20)	gyd(6)	pstS(17)	gki(15)	aroE(15)	xpt(2)	yqiL(5)	8	.	.	.	.	.	100.00	.	.	.	.	.	.	.	.	.	.	.	.	100.00	.	.	100.00	96.04	97.72	100.00	.	.	100.00	.	100.00	.	.	.	.	.	.	.	.	.	.
GCF_029734115.1	368	gdh(63)	gyd(6)	pstS(67)	gki(6)	aroE(23)	xpt(1)	yqiL(68)	16	.	.	.	100.00	.	100.00	96.52	.	.	.	100.00	.	100.00	100.00	.	.	.	.	100.00	97.59	.	100.00	96.69	97.72	100.00	.	.	100.00	.	100.00	.	.	100.00	.	100.00	.	.	.	.	.
GCF_029734125.1	368	gdh(63)	gyd(6)	pstS(67)	gki(6)	aroE(23)	xpt(1)	yqiL(68)	16	.	.	.	100.00	.	100.00	96.52	.	.	.	100.00	.	100.00	100.00	.	.	.	.	100.00	97.59	.	100.00	96.69	97.72	100.00	.	.	100.00	.	100.00	.	.	100.00	.	100.00	.	.	.	.	.
GCF_029734175.1	241	gdh(12)	gyd(7)	pstS(3)	gki(17)	aroE(6)	xpt(18)	yqiL(5)	11	.	.	.	.	.	75.82	99.87	.	.	.	.	.	.	.	.	.	.	.	100.00	.	.	100.00	96.69	97.72	100.00	.	.	100.00	.	100.00	.	.	100.00	.	100.00	.	.	.	.	.
GCF_029734195.1	482	gdh(14)	gyd(6)	pstS(11)	gki(45)	aroE(4)	xpt(20)	yqiL(28)	5	.	.	.	.	.	.	.	.	.	.	.	.	.	.	.	.	.	.	100.00	.	.	100.00	96.69	97.72	.	.	.	100.00	.	.	.	.	.	.	.	.	.	.	.	.
GCF_029734215.1	241	gdh(12)	gyd(7)	pstS(3)	gki(17)	aroE(6)	xpt(18)	yqiL(5)	11	.	.	.	.	.	75.82	99.87	.	.	.	.	.	.	.	.	.	.	.	100.00	.	.	100.00	96.69	97.72	100.00	.	.	100.00	.	100.00	.	.	100.00	.	100.00	.	.	.	.	.
GCF_029734235.1	506	gdh(34)	gyd(28)	pstS(17)	gki(37)	aroE(29)	xpt(23)	yqiL(17)	5	.	.	.	.	.	.	.	.	.	.	.	.	.	.	.	.	.	.	100.00	.	.	100.00	96.69	97.72	.	.	.	100.00	.	.	.	.	.	.	.	.	.	.	.	.
GCF_029734255.1	86	gdh(6)	gyd(10)	pstS(11)	gki(17)	aroE(4)	xpt(2)	yqiL(1)	5	.	.	.	.	.	.	.	.	.	.	.	.	.	.	.	.	.	.	100.00	.	.	100.00	96.69	97.72	.	.	.	100.00	.	.	.	.	.	.	.	.	.	.	.	.
GCF_029734275.1	-	gdh(20)	gyd(6)	pstS(17)	gki(15)	aroE(15)	xpt(~2)	yqiL(5)	8	.	.	.	.	.	100.00	.	.	.	.	.	.	.	.	.	.	.	.	100.00	.	.	100.00	96.04	97.72	100.00	.	.	100.00	.	100.00	.	.	.	.	.	.	.	.	.	.
GCF_029734295.1	368	gdh(63)	gyd(6)	pstS(67)	gki(6)	aroE(23)	xpt(1)	yqiL(68)	16	.	.	.	100.00	.	100.00	96.52	.	.	.	100.00	.	100.00	100.00	.	.	.	.	100.00	97.59	.	100.00	96.69	97.72	100.00	.	.	100.00	.	100.00	.	.	100.00	.	100.00	.	.	.	.	.
GCF_029734425.1	1167	gdh(107)	gyd(2)	pstS(93)	gki(24)	aroE(3)	xpt(102)	yqiL(105)	8	.	.	.	.	.	100.00	.	.	.	.	.	.	.	.	.	.	.	.	100.00	.	.	100.00	96.69	97.72	100.00	.	.	100.00	.	100.00	.	.	.	.	.	.	.	.	.	.
GCF_029734515.1	631	gdh(20)	gyd(6)	pstS(17)	gki(15)	aroE(15)	xpt(2)	yqiL(5)	15	100.00	.	.	100.00	.	100.00	99.87;98.53	.	.	.	.	.	.	100.00	.	.	.	.	100.00	100.00	.	100.00	96.04	97.72	100.00	.	.	100.00	.	100.00	.	.	100.00	.	100.00	.	.	.	.	.
GCF_029734575.1	-	gdh(15)	gyd(2)	pstS(19)	gki(16)	aroE(17)	xpt(15)	yqiL(11)	5	.	.	.	.	.	.	.	.	.	.	.	.	.	.	.	.	.	.	100.00	.	.	100.00	96.69	97.72	.	.	.	100.00	.	.	.	.	.	.	.	.	.	.	.	.
GCF_029734595.1	-	gdh(15)	gyd(2)	pstS(19)	gki(16)	aroE(17)	xpt(15)	yqiL(11)	5	.	.	.	.	.	.	.	.	.	.	.	.	.	.	.	.	.	.	100.00	.	.	100.00	96.69	97.72	.	.	.	100.00	.	.	.	.	.	.	.	.	.	.	.	.
GCF_029734635.1	-	gdh(15)	gyd(2)	pstS(19)	gki(16)	aroE(17)	xpt(15)	yqiL(11)	5	.	.	.	.	.	.	.	.	.	.	.	.	.	.	.	.	.	.	100.00	.	.	100.00	96.69	97.72	.	.	.	100.00	.	.	.	.	.	.	.	.	.	.	.	.
GCF_029734775.1	631	gdh(20)	gyd(6)	pstS(17)	gki(15)	aroE(15)	xpt(2)	yqiL(5)	15	100.00	.	.	100.00	.	100.00	99.87;98.53	.	.	.	.	.	.	100.00	.	.	.	.	100.00	100.00	.	100.00	96.04	97.72	100.00	.	.	100.00	.	100.00	.	.	100.00	.	100.00	.	.	.	.	.
GCF_030270285.1	655	gdh(35)	gyd(2)	pstS(18)	gki(4)	aroE(1)	xpt(69)	yqiL(56)	14	.	.	.	100.00	.	.	99.87;99.87	.	.	.	100.00	.	100.00	.	.	.	.	.	100.00	97.59	.	100.00	96.69	97.72	100.00	.	.	100.00	.	100.00	.	.	97.17	.	100.00	.	.	.	.	.
GCF_030295805.1	-	gdh(27)	gyd(12)	pstS(1)	gki(32)	aroE(~6)	xpt(2)	yqiL(23)	13	.	.	100.00	.	.	100.00	99.87	.	.	.	.	.	.	100.00	.	.	.	.	100.00	.	.	100.00	96.69	97.72	100.00	.	.	100.00	.	100.00	.	.	100.00	.	100.00	.	.	.	.	.
GCF_030295845.1	593	gdh(14)	gyd(2)	pstS(17)	gki(1)	aroE(3)	xpt(3)	yqiL(17)	11	.	.	.	.	.	.	99.87	.	.	.	.	.	.	99.85	.	.	.	.	100.00	.	.	100.00	96.69	97.72	100.00	.	.	100.00	.	100.00	.	.	100.00	.	100.00	.	.	.	.	.
GCF_030339965.1	476	gdh(17)	gyd(2)	pstS(1)	gki(3)	aroE(14)	xpt(14)	yqiL(1)	16	100.00	.	.	100.00	.	100.00	99.87	.	.	.	100.00	.	.	100.00	.	.	.	.	100.00	97.59	.	100.00	96.69	97.72	100.00	.	.	100.00	.	100.00	.	.	100.00	.	100.00	.	.	.	.	.
GCF_030339995.1	689	gdh(8)	gyd(1)	pstS(22)	gki(22)	aroE(7)	xpt(17)	yqiL(6)	13	60.69	.	.	.	.	100.00	.	.	.	.	.	.	96.27	.	.	.	.	.	100.00	100.00	.	100.00	96.78	97.72	100.00	.	.	100.00	.	100.00	.	.	100.00	.	100.00	.	.	.	.	.
GCF_030340065.1	1166	gdh(17)	gyd(2)	pstS(1)	gki(3)	aroE(113)	xpt(14)	yqiL(1)	16	100.00	.	.	100.00	.	100.00	99.46	.	.	.	100.00	.	.	.	.	.	.	.	100.00	100.00	.	100.00	96.69	97.72	100.00	.	.	100.00	100.00	100.00	.	.	100.00	.	100.00	.	.	.	.	.
GCF_030340205.1	689	gdh(8)	gyd(1)	pstS(22)	gki(22)	aroE(7)	xpt(17)	yqiL(6)	15	60.62	.	.	100.00	.	100.00	99.87	.	.	.	.	.	.	100.00	.	.	.	.	100.00	100.00	.	100.00	96.78	97.72	100.00	.	.	100.00	.	100.00	.	.	100.00	.	100.00	.	.	.	.	.
GCF_030340245.1	585	gdh(8)	gyd(7)	pstS(7)	gki(4)	aroE(4)	xpt(4)	yqiL(1)	16	100.00	.	.	100.00	.	.	99.87	.	.	.	100.00	.	.	100.00	.	.	.	.	100.00	97.59	.	100.00	96.69	97.72	100.00	.	.	100.00	100.00	99.39	.	.	100.00	.	100.00	.	.	.	.	.
GCF_030340285.1	1022	gdh(17)	gyd(2)	pstS(1)	gki(3)	aroE(14)	xpt(1)	yqiL(1)	12	100.00	.	.	100.00	.	100.00	99.87	.	.	.	100.00	.	.	.	.	.	.	.	100.00	.	.	100.00	96.69	97.72	100.00	.	.	100.00	.	100.00	.	.	.	.	.	.	.	.	.	.
GCF_030340305.1	689	gdh(8)	gyd(1)	pstS(22)	gki(22)	aroE(7)	xpt(17)	yqiL(6)	15	60.69	.	.	100.00	.	100.00	99.87	.	.	.	.	.	.	100.00	.	.	.	.	100.00	100.00	.	100.00	96.78	97.72	100.00	.	.	100.00	.	100.00	.	.	100.00	.	100.00	.	.	.	.	.
GCF_030340325.1	476	gdh(17)	gyd(2)	pstS(1)	gki(3)	aroE(14)	xpt(14)	yqiL(1)	17	100.00	.	.	100.00	.	100.00	99.87	.	.	.	100.00	.	.	100.00	.	.	.	.	100.00	97.59	.	100.00	96.69	97.72	100.00	.	.	100.00	100.00	100.00	.	.	100.00	.	100.00	.	.	.	.	.
GCF_030340345.1	1167	gdh(107)	gyd(2)	pstS(93)	gki(24)	aroE(3)	xpt(102)	yqiL(105)	11	.	.	.	.	.	100.00	.	.	.	.	.	.	.	100.00	.	.	.	.	100.00	.	.	100.00	96.69	97.72	100.00	.	.	100.00	.	100.00	.	.	100.00	.	100.00	.	.	.	.	.
GCF_030340385.1	585	gdh(8)	gyd(7)	pstS(7)	gki(4)	aroE(4)	xpt(4)	yqiL(1)	17	100.00	.	.	100.00	.	100.00	99.87	.	.	.	100.00	.	96.27	100.00	.	.	.	.	100.00	97.59	.	100.00	96.69	97.72	100.00	.	.	100.00	.	100.00	.	.	100.00	.	100.00	.	.	.	.	.
GCF_030340445.1	689	gdh(8)	gyd(1)	pstS(22)	gki(22)	aroE(7)	xpt(17)	yqiL(6)	15	60.69	.	.	100.00	.	100.00	99.87	.	.	.	.	.	.	100.00	.	.	.	.	100.00	100.00	.	100.00	96.78	97.72	100.00	.	.	100.00	.	100.00	.	.	100.00	.	100.00	.	.	.	.	.
GCF_030340465.1	16	gdh(5)	gyd(1)	pstS(1)	gki(3)	aroE(7)	xpt(7)	yqiL(6)	14	100.00	.	.	100.00	.	.	99.87	.	.	.	100.00	.	.	.	.	.	76.76	.	100.00	.	.	100.00	96.69	97.72	100.00	.	.	100.00	100.00	.	98.71	.	.	.	100.00	.	.	.	.	.
GCF_030340485.1	179	gdh(5)	gyd(1)	pstS(1)	gki(3)	aroE(7)	xpt(1)	yqiL(6)	11	.	.	.	.	.	100.00	.	.	.	.	.	.	.	100.00	.	.	.	.	100.00	.	.	100.00	96.69	97.72	100.00	.	.	100.00	.	100.00	.	.	100.00	.	60.26	.	.	.	.	.
GCF_030340525.1	21	gdh(1)	gyd(7)	pstS(9)	gki(1)	aroE(1)	xpt(1)	yqiL(1)	12	.	.	.	.	.	.	99.87	.	.	.	.	.	.	100.00	.	.	76.76	.	100.00	100.00	.	100.00	96.78	97.72	100.00	.	.	100.00	.	.	98.71	.	74.07	.	.	.	.	.	.	.
GCF_030340535.1	16	gdh(5)	gyd(1)	pstS(1)	gki(3)	aroE(7)	xpt(7)	yqiL(6)	16	100.00	.	.	100.00	.	.	99.87	.	.	.	100.00	.	.	100.00	.	.	76.76	.	100.00	.	.	100.00	96.69	97.72	100.00	.	.	100.00	100.00	.	98.71	.	.	.	100.00	.	.	93.08	.	.
GCF_030340565.1	1022	gdh(17)	gyd(2)	pstS(1)	gki(3)	aroE(14)	xpt(1)	yqiL(1)	16	.	.	.	100.00	.	100.00	99.87	.	.	.	100.00	.	100.00	100.00	.	.	.	.	100.00	97.59	.	100.00	96.69	97.72	100.00	.	.	100.00	.	100.00	.	.	100.00	.	100.00	.	.	.	.	.
GCF_030340585.1	585	gdh(8)	gyd(7)	pstS(7)	gki(4)	aroE(4)	xpt(4)	yqiL(1)	17	100.00	.	.	100.00	.	100.00	99.87	.	.	.	100.00	.	.	100.00	.	.	.	.	100.00	97.59	.	100.00	96.69	97.72	100.00	.	.	100.00	100.00	100.00	.	.	100.00	.	100.00	.	.	.	.	.
GCF_030340605.1	179	gdh(5)	gyd(1)	pstS(1)	gki(3)	aroE(7)	xpt(1)	yqiL(6)	15	100.00	.	.	100.00	.	100.00	99.87	.	.	.	100.00	.	.	100.00	.	.	.	.	100.00	.	.	100.00	96.69	97.72	100.00	.	.	100.00	100.00	100.00	.	.	.	.	100.00	.	.	.	.	.
GCF_030907225.1	590	gdh(3)	gyd(1)	pstS(1)	gki(22)	aroE(7)	xpt(14)	yqiL(7)	16	100.00	.	.	100.00	100.00	.	99.87	.	.	.	100.00	.	.	100.00	.	.	.	.	100.00	100.00	.	100.00	96.78	97.72	100.00	.	.	100.00	100.00	100.00	.	.	100.00	.	.	.	.	.	.	.
GCF_030907235.1	415	gdh(9)	gyd(6)	pstS(7)	gki(16)	aroE(11)	xpt(11)	yqiL(8)	10	.	.	.	.	.	.	99.87	.	.	.	.	.	.	.	.	.	.	.	100.00	.	.	100.00	96.69	97.72	100.00	.	.	100.00	.	100.00	.	.	100.00	.	100.00	.	.	.	.	.
GCF_030907255.1	1248	gdh(58)	gyd(1)	pstS(3)	gki(32)	aroE(120)	xpt(1)	yqiL(5)	10	.	.	.	.	.	.	99.87	.	.	.	.	.	.	.	.	.	.	.	100.00	.	.	100.00	96.69	97.72	100.00	.	.	100.00	.	100.00	.	.	100.00	.	100.00	.	.	.	.	.
GCF_030907305.1	16	gdh(5)	gyd(1)	pstS(1)	gki(3)	aroE(7)	xpt(7)	yqiL(6)	15	100.00	.	.	100.00	.	.	99.87	.	.	.	100.00	.	96.27	.	.	.	.	.	100.00	100.00	.	100.00	96.69	97.72	100.00	.	.	100.00	.	100.00	.	.	100.00	.	60.26	.	.	.	.	.
GCF_030907315.1	590	gdh(3)	gyd(1)	pstS(1)	gki(22)	aroE(7)	xpt(14)	yqiL(7)	17	100.00	.	.	100.00	100.00	.	99.87	.	.	.	100.00	.	.	100.00	.	.	.	.	100.00	100.00	.	100.00	96.78	97.72	100.00	.	.	100.00	100.00	100.00	.	.	100.00	.	100.00	.	.	.	.	.
GCF_030907345.1	476	gdh(17)	gyd(2)	pstS(1)	gki(3)	aroE(14)	xpt(14)	yqiL(1)	15	100.00	.	.	100.00	.	100.00	97.59	.	.	.	100.00	.	.	.	.	.	.	.	100.00	100.00	.	100.00	96.69	97.72	100.00	.	.	100.00	100.00	100.00	.	.	.	.	.	100.00	.	.	.	.
GCF_030907365.1	116	gdh(17)	gyd(2)	pstS(22)	gki(1)	aroE(14)	xpt(14)	yqiL(1)	10	.	.	.	.	.	.	99.87	.	.	.	.	.	.	.	.	.	.	.	100.00	.	.	100.00	96.69	97.72	100.00	.	.	100.00	.	100.00	.	.	100.00	.	100.00	.	.	.	.	.
GCF_030907385.1	59	gdh(14)	gyd(2)	pstS(18)	gki(10)	aroE(16)	xpt(2)	yqiL(12)	10	.	.	.	.	.	.	99.87	.	.	.	.	.	.	.	.	.	.	.	100.00	.	.	100.00	96.69	97.72	100.00	.	.	100.00	.	100.00	.	.	100.00	.	100.00	.	.	.	.	.
GCF_030907395.1	1246	gdh(5)	gyd(1)	pstS(108)	gki(3)	aroE(7)	xpt(7)	yqiL(6)	15	100.00	.	.	100.00	.	.	99.87	.	.	.	100.00	.	96.27	.	.	.	.	.	100.00	100.00	.	100.00	96.69	97.72	100.00	.	.	100.00	.	100.00	.	.	100.00	.	60.26	.	.	.	.	.
GCF_030907405.1	1247	gdh(1)	gyd(45)	pstS(9)	gki(1)	aroE(1)	xpt(1)	yqiL(1)	11	.	100.00	.	.	.	.	99.87	.	.	.	.	.	.	.	.	.	.	.	100.00	.	.	100.00	96.69	97.72	100.00	.	.	100.00	.	100.00	.	.	100.00	.	100.00	.	.	.	.	.
GCF_030907435.1	591	gdh(5)	gyd(1)	pstS(1)	gki(3)	aroE(7)	xpt(17)	yqiL(6)	16	100.00	.	.	100.00	.	100.00	99.87	.	.	.	100.00	.	96.27	.	.	.	.	.	100.00	100.00	.	100.00	96.69	97.72	100.00	.	.	100.00	.	100.00	.	.	100.00	.	100.00	.	.	.	.	.
GCF_030907455.1	1062	gdh(5)	gyd(4)	pstS(1)	gki(3)	aroE(7)	xpt(1)	yqiL(6)	17	100.00	.	.	100.00	.	100.00	99.87	.	.	.	100.00	.	.	100.00	.	.	.	.	100.00	100.00	.	100.00	96.69	97.72	100.00	.	.	100.00	100.00	99.64	.	.	.	98.91	100.00	.	.	.	.	.
GCF_030907585.1	234	gdh(47)	gyd(2)	pstS(17)	gki(40)	aroE(29)	xpt(14)	yqiL(1)	10	.	.	.	.	.	.	99.87	.	.	.	.	.	.	.	.	.	.	.	100.00	.	.	100.00	96.69	97.72	100.00	.	.	100.00	.	100.00	.	.	100.00	.	100.00	.	.	.	.	.
GCF_031733015.1	585	gdh(8)	gyd(7)	pstS(7)	gki(4)	aroE(4)	xpt(4)	yqiL(1)	17	.	.	.	100.00	.	100.00	99.87	.	.	.	100.00	.	100.00	100.00	.	.	.	.	100.00	97.59	.	100.00	96.69	97.72	100.00	.	.	100.00	100.00	100.00	.	.	100.00	.	100.00	.	.	.	.	.
GCF_031733035.1	16	gdh(5)	gyd(1)	pstS(1)	gki(3)	aroE(7)	xpt(7)	yqiL(6)	14	100.00	.	.	100.00	.	.	99.87	.	.	.	100.00	.	96.27	.	.	.	.	.	100.00	100.00	.	100.00	96.69	97.72	100.00	.	.	100.00	.	100.00	.	.	.	.	100.00	.	.	.	.	.
GCF_031733055.1	480	gdh(1)	gyd(1)	pstS(22)	gki(22)	aroE(7)	xpt(17)	yqiL(6)	18	100.00	.	.	100.00	.	100.00	99.87	.	.	.	100.00	.	96.27	100.00	.	.	.	.	100.00	100.00	.	100.00	96.78	97.72	100.00	.	.	100.00	100.00	100.00	.	.	100.00	.	100.00	.	.	.	.	.
GCF_031733075.1	16	gdh(5)	gyd(1)	pstS(1)	gki(3)	aroE(7)	xpt(7)	yqiL(6)	16	100.00	.	.	100.00	.	100.00	99.87	.	.	.	100.00	.	96.27	100.00	.	.	.	.	100.00	100.00	.	100.00	96.69	97.72	100.00	.	.	100.00	.	100.00	.	.	.	.	100.00	.	.	.	.	.
GCF_031733095.1	16	gdh(5)	gyd(1)	pstS(1)	gki(3)	aroE(7)	xpt(7)	yqiL(6)	16	100.00	.	100.00	100.00	.	100.00	84.87	.	.	.	.	.	.	.	.	.	.	.	100.00	100.00	.	100.00	96.69	97.72	100.00	.	.	100.00	100.00	100.00	.	.	.	.	100.00	.	.	77.36	.	.
GCF_031733115.1	-	gdh(17)	gyd(1)	pstS(1)	gki(3)	aroE(14)	xpt(20)	yqiL(1)	18	100.00	.	.	100.00	.	87.98	99.87	.	.	.	100.00	.	100.00	100.00	.	.	.	.	100.00	100.00	.	100.00	96.69	97.72	100.00	.	.	100.00	100.00	.	.	.	100.00	.	100.00	.	.	97.17	.	.
GCF_031733155.1	16	gdh(5)	gyd(1)	pstS(1)	gki(3)	aroE(7)	xpt(7)	yqiL(6)	11	.	.	.	.	.	100.00	99.87	.	.	.	.	.	.	100.00	.	.	.	.	100.00	.	.	100.00	96.69	97.72	100.00	.	.	100.00	.	100.00	.	.	.	.	100.00	.	.	.	.	.
GCF_031733175.1	16	gdh(5)	gyd(1)	pstS(1)	gki(3)	aroE(7)	xpt(7)	yqiL(6)	16	100.00	.	.	100.00	.	100.00	84.87	.	.	.	100.00	.	96.27	100.00	.	.	.	.	100.00	100.00	.	100.00	96.69	97.72	100.00	.	.	100.00	.	100.00	.	.	.	.	100.00	.	.	.	.	.
GCF_031736635.1	16	gdh(5)	gyd(1)	pstS(1)	gki(3)	aroE(7)	xpt(7)	yqiL(6)	16	100.00	.	.	100.00	.	100.00	99.87	.	.	.	100.00	.	96.27	.	.	.	.	.	100.00	100.00	.	100.00	96.69	97.72	100.00	.	.	100.00	100.00	100.00	.	.	.	.	100.00	.	.	.	.	.
GCF_031736655.1	16	gdh(5)	gyd(1)	pstS(1)	gki(3)	aroE(7)	xpt(7)	yqiL(6)	11	.	.	.	.	.	100.00	99.87	.	.	.	.	.	.	100.00	.	.	.	.	100.00	.	.	100.00	96.69	97.72	100.00	.	.	100.00	.	100.00	.	.	.	.	100.00	.	.	.	.	.
GCF_031736675.1	480	gdh(1)	gyd(1)	pstS(22)	gki(22)	aroE(7)	xpt(17)	yqiL(6)	10	.	.	.	.	.	.	.	.	.	.	.	.	.	.	.	.	.	.	100.00	100.00	.	100.00	96.78	97.72	100.00	.	.	100.00	.	100.00	.	.	100.00	.	100.00	.	.	.	.	.
GCF_031736695.1	591	gdh(5)	gyd(1)	pstS(1)	gki(3)	aroE(7)	xpt(17)	yqiL(6)	15	100.00	.	.	100.00	.	73.77	90.36	.	.	.	100.00	.	96.27	.	.	.	.	.	100.00	97.59	.	100.00	96.69	97.72	.	.	.	100.00	100.00	.	.	.	100.00	.	.	.	.	93.08	.	.
GCF_031736715.1	585	gdh(8)	gyd(7)	pstS(7)	gki(4)	aroE(4)	xpt(4)	yqiL(1)	16	100.00	.	.	100.00	.	100.00	.	.	.	.	100.00	.	63.42	.	.	.	.	.	100.00	97.59	.	100.00	96.69	97.72	100.00	.	.	100.00	100.00	100.00	.	.	100.00	.	100.00	.	.	.	.	.
GCF_031736735.1	16	gdh(5)	gyd(1)	pstS(1)	gki(3)	aroE(7)	xpt(7)	yqiL(6)	14	100.00	.	.	100.00	.	.	99.87	.	.	.	100.00	.	96.27	.	.	.	.	.	100.00	100.00	.	100.00	96.69	97.72	100.00	.	.	100.00	.	100.00	.	.	.	.	100.00	.	.	.	.	.
GCF_031736755.1	22	gdh(1)	gyd(7)	pstS(10)	gki(1)	aroE(1)	xpt(10)	yqiL(1)	14	100.00	.	100.00	.	.	100.00	99.87	.	.	.	.	.	.	.	.	.	.	.	100.00	100.00	.	100.00	96.69	97.72	100.00	.	.	100.00	.	100.00	.	.	100.00	.	100.00	.	.	.	.	.
GCF_031736775.1	476	gdh(17)	gyd(2)	pstS(1)	gki(3)	aroE(14)	xpt(14)	yqiL(1)	18	100.00	.	.	100.00	.	100.00	71.89	.	.	.	100.00	.	61.25	100.00	.	.	.	.	100.00	97.59	.	100.00	96.69	97.72	100.00	.	.	100.00	100.00	100.00	.	.	100.00	.	100.00	.	.	.	.	.
GCF_031736795.1	16	gdh(5)	gyd(1)	pstS(1)	gki(3)	aroE(7)	xpt(7)	yqiL(6)	16	100.00	.	.	100.00	.	100.00	68.67	.	.	.	100.00	.	96.27	.	.	.	.	.	100.00	97.59	.	100.00	96.69	97.72	100.00	.	.	100.00	100.00	100.00	.	.	.	.	99.95	.	.	.	.	.
GCF_031736815.1	16	gdh(5)	gyd(1)	pstS(1)	gki(3)	aroE(7)	xpt(7)	yqiL(6)	16	100.00	.	.	100.00	.	100.00	99.87	.	.	.	100.00	.	96.27	100.00	.	.	.	.	100.00	100.00	.	100.00	96.69	97.72	100.00	.	.	100.00	.	100.00	.	.	.	.	100.00	.	.	.	.	.
GCF_031736825.1	16	gdh(5)	gyd(1)	pstS(1)	gki(3)	aroE(7)	xpt(7)	yqiL(6)	15	100.00	.	.	100.00	.	100.00	99.87	.	.	.	100.00	.	96.27	.	.	.	.	.	100.00	.	.	100.00	96.69	97.72	100.00	.	.	100.00	100.00	100.00	.	.	.	.	100.00	.	.	.	.	.
GCF_031736855.1	476	gdh(17)	gyd(2)	pstS(1)	gki(3)	aroE(14)	xpt(14)	yqiL(1)	15	100.00	.	.	100.00	.	92.21	99.87	.	.	.	100.00	.	96.27	100.00	.	.	.	.	100.00	100.00	.	100.00	96.69	97.72	.	.	.	100.00	.	.	.	.	100.00	.	100.00	.	.	.	.	.
GCF_031736895.1	-	gdh(25)	gyd(2)	pstS(15)	gki(3)	aroE(23)	xpt(18)	yqiL(26)	13	.	.	.	100.00	.	100.00	98.53	.	.	.	.	.	.	.	.	.	.	.	100.00	100.00	.	100.00	96.69	97.72	100.00	.	.	100.00	.	100.00	.	.	100.00	.	100.00	.	.	.	.	.
GCF_031736915.1	16	gdh(5)	gyd(1)	pstS(1)	gki(3)	aroE(7)	xpt(7)	yqiL(6)	15	100.00	.	.	100.00	.	100.00	99.87	.	.	.	100.00	.	96.27	.	.	.	.	.	100.00	100.00	.	100.00	96.69	97.72	100.00	.	.	100.00	.	100.00	.	.	.	.	100.00	.	.	.	.	.
GCF_031736935.1	16	gdh(5)	gyd(1)	pstS(1)	gki(3)	aroE(7)	xpt(7)	yqiL(6)	15	100.00	.	.	100.00	.	100.00	99.87	.	.	.	100.00	.	96.27	.	.	.	.	.	100.00	100.00	.	100.00	96.69	97.72	100.00	.	.	100.00	.	100.00	.	.	.	.	100.00	.	.	.	.	.
GCF_031736955.1	16	gdh(5)	gyd(1)	pstS(1)	gki(3)	aroE(7)	xpt(7)	yqiL(6)	15	100.00	.	.	100.00	.	100.00	99.87	.	.	.	100.00	.	96.27	.	.	.	.	.	100.00	100.00	.	100.00	96.69	97.72	100.00	.	.	100.00	.	100.00	.	.	.	.	100.00	.	.	.	.	.
GCF_031736995.1	-	gdh(17)	gyd(2)	pstS(1)	gki(3)	aroE(14)	xpt(68)	yqiL(~1)	15	100.00	.	.	100.00	.	100.00	76.97	.	.	.	100.00	.	.	100.00	.	.	.	.	100.00	97.59	.	100.00	96.69	97.72	100.00	.	.	100.00	.	.	.	.	100.00	.	100.00	.	.	.	.	.
GCF_031737015.1	585	gdh(8)	gyd(7)	pstS(7)	gki(4)	aroE(4)	xpt(4)	yqiL(1)	11	.	.	.	.	.	.	99.87	.	.	.	.	.	.	100.00	.	.	.	.	100.00	.	.	100.00	96.69	97.72	100.00	.	.	100.00	.	100.00	.	.	100.00	.	100.00	.	.	.	.	.
GCF_031737035.1	16	gdh(5)	gyd(1)	pstS(1)	gki(3)	aroE(7)	xpt(7)	yqiL(6)	15	100.00	.	.	100.00	.	100.00	99.87	.	.	.	100.00	.	96.27	.	.	.	.	.	100.00	100.00	.	100.00	96.69	97.72	100.00	.	.	100.00	.	100.00	.	.	.	.	100.00	.	.	.	.	.
GCF_031737055.1	16	gdh(5)	gyd(1)	pstS(1)	gki(3)	aroE(7)	xpt(7)	yqiL(6)	15	100.00	.	.	100.00	.	100.00	99.87	.	.	.	100.00	.	96.27	.	.	.	.	.	100.00	100.00	.	100.00	96.69	97.72	100.00	.	.	100.00	.	100.00	.	.	.	.	100.00	.	.	.	.	.
GCF_031737075.1	16	gdh(5)	gyd(1)	pstS(1)	gki(3)	aroE(7)	xpt(7)	yqiL(6)	15	100.00	.	.	100.00	.	100.00	99.87	.	.	.	100.00	.	96.27	.	.	.	.	.	100.00	100.00	.	100.00	96.69	97.72	100.00	.	.	100.00	.	100.00	.	.	.	.	100.00	.	.	.	.	.
GCF_031737095.1	506	gdh(34)	gyd(28)	pstS(17)	gki(37)	aroE(29)	xpt(23)	yqiL(17)	13	.	.	.	100.00	.	100.00	98.53	.	.	.	.	.	.	.	.	.	.	.	100.00	93.37	.	100.00	96.69	97.72	100.00	.	.	100.00	.	100.00	.	.	100.00	.	100.00	.	.	.	.	.
GCF_031737115.1	16	gdh(5)	gyd(1)	pstS(1)	gki(3)	aroE(7)	xpt(7)	yqiL(6)	8	.	.	.	.	.	.	.	.	.	.	.	.	.	.	.	.	.	.	100.00	.	.	100.00	96.69	97.72	100.00	.	.	100.00	.	100.00	.	.	.	.	100.00	.	.	.	.	.
GCF_031737135.1	16	gdh(5)	gyd(1)	pstS(1)	gki(3)	aroE(7)	xpt(7)	yqiL(6)	15	100.00	.	.	100.00	.	100.00	.	.	.	.	100.00	.	96.27	.	.	.	.	.	100.00	.	.	100.00	96.69	97.72	100.00	.	.	100.00	100.00	100.00	.	.	.	.	100.00	100.00	.	.	.	.
GCF_031737155.1	16	gdh(5)	gyd(1)	pstS(1)	gki(3)	aroE(7)	xpt(7)	yqiL(6)	16	100.00	.	.	100.00	.	100.00	84.87	.	.	.	100.00	.	63.42	.	.	.	.	.	100.00	100.00	.	100.00	96.69	97.72	100.00	.	.	100.00	100.00	100.00	.	.	.	.	100.00	.	.	.	.	.
GCF_031737165.1	16	gdh(5)	gyd(1)	pstS(1)	gki(3)	aroE(7)	xpt(7)	yqiL(6)	9	.	.	.	.	.	100.00	.	.	.	.	.	.	.	.	.	.	.	.	100.00	.	.	100.00	96.69	97.72	100.00	.	.	100.00	.	100.00	.	.	.	.	100.00	.	.	.	.	.
GCF_031737215.1	585	gdh(8)	gyd(7)	pstS(7)	gki(4)	aroE(4)	xpt(4)	yqiL(1)	16	100.00	.	.	100.00	.	.	.	.	.	.	100.00	.	63.42	100.00	.	.	.	.	100.00	97.59	.	100.00	96.69	97.72	100.00	.	.	100.00	100.00	100.00	.	.	100.00	.	100.00	.	.	.	.	.
GCF_031737235.1	480	gdh(1)	gyd(1)	pstS(22)	gki(22)	aroE(7)	xpt(17)	yqiL(6)	10	.	.	.	.	.	.	.	.	.	.	.	.	.	.	.	.	.	.	100.00	100.00	.	100.00	96.78	97.72	100.00	.	.	100.00	.	100.00	.	.	100.00	.	100.00	.	.	.	.	.
GCF_031737255.1	772	gdh(4)	gyd(6)	pstS(7)	gki(92)	aroE(8)	xpt(1)	yqiL(20)	14	.	.	.	100.00	.	100.00	98.53	.	.	.	.	.	.	100.00	.	.	.	.	100.00	100.00	.	100.00	96.69	97.72	100.00	.	.	100.00	.	100.00	.	.	100.00	.	100.00	.	.	.	.	.
GCF_031737275.1	16	gdh(5)	gyd(1)	pstS(1)	gki(3)	aroE(7)	xpt(7)	yqiL(6)	14	.	.	.	100.00	.	100.00	71.89;99.87	.	.	.	100.00	.	100.00	.	.	.	.	.	100.00	97.59	.	100.00	96.69	97.72	100.00	.	.	100.00	.	100.00	.	.	.	.	100.00	.	.	.	.	.
GCF_031737295.1	249	gdh(15)	gyd(1)	pstS(18)	gki(57)	aroE(3)	xpt(35)	yqiL(53)	15	.	.	.	100.00	.	.	76.97	.	.	.	100.00	.	100.00	100.00	.	.	.	.	100.00	97.59	.	100.00	96.69	97.72	100.00	.	.	100.00	.	100.00	.	.	100.00	.	100.00	.	.	.	.	.
GCF_031737315.1	480	gdh(1)	gyd(1)	pstS(22)	gki(22)	aroE(7)	xpt(17)	yqiL(6)	17	100.00	.	.	100.00	.	.	99.87	.	.	.	100.00	.	96.15	100.00	.	.	.	.	100.00	100.00	.	100.00	96.78	97.72	100.00	.	.	100.00	100.00	100.00	.	.	100.00	.	100.00	.	.	.	.	.
GCF_031737335.1	16	gdh(5)	gyd(1)	pstS(1)	gki(3)	aroE(7)	xpt(7)	yqiL(6)	17	100.00	.	.	100.00	.	.	99.87	.	.	.	100.00	.	96.27	78.09	.	.	.	.	100.00	97.59	.	100.00	96.69	97.72	100.00	.	.	100.00	100.00	100.00	.	.	100.00	.	60.26	.	.	.	.	.
GCF_031737355.1	368	gdh(63)	gyd(6)	pstS(67)	gki(6)	aroE(23)	xpt(1)	yqiL(68)	14	.	.	.	100.00	.	100.00	98.53	.	.	.	.	.	.	100.00	.	.	.	.	100.00	100.00	.	100.00	96.69	97.72	100.00	.	.	100.00	.	100.00	.	.	100.00	.	100.00	.	.	.	.	.
GCF_031737375.1	480	gdh(1)	gyd(1)	pstS(22)	gki(22)	aroE(7)	xpt(17)	yqiL(6)	17	100.00	.	.	100.00	.	.	99.87	.	.	.	100.00	.	96.27	100.00	.	.	.	.	100.00	100.00	.	100.00	96.78	97.72	100.00	.	.	100.00	100.00	100.00	.	.	100.00	.	100.00	.	.	.	.	.
GCF_031737395.1	-	gdh(17)	gyd(7)	pstS(96)	gki(4)	aroE(10)	xpt(~20)	yqiL(1)	18	100.00	.	.	100.00	.	100.00	99.87	.	.	.	100.00	.	63.42	100.00	.	.	.	.	100.00	97.59	.	100.00	96.69	97.72	100.00	.	.	100.00	100.00	100.00	.	.	100.00	.	100.00	.	.	.	.	.
GCF_031737435.1	16	gdh(5)	gyd(1)	pstS(1)	gki(3)	aroE(7)	xpt(7)	yqiL(6)	8	.	.	.	.	.	.	.	.	.	.	.	.	.	.	.	.	.	.	100.00	.	.	100.00	96.69	97.72	100.00	.	.	100.00	.	100.00	.	.	.	.	100.00	.	.	.	.	.
GCF_031737455.1	16	gdh(5)	gyd(1)	pstS(1)	gki(3)	aroE(7)	xpt(7)	yqiL(6)	16	100.00	.	.	100.00	.	100.00	99.87	.	.	.	100.00	.	96.27	100.00	.	.	.	.	100.00	.	.	100.00	96.69	97.72	100.00	.	.	100.00	100.00	100.00	.	.	.	.	100.00	.	.	.	.	.
GCF_031737475.1	476	gdh(17)	gyd(2)	pstS(1)	gki(3)	aroE(14)	xpt(14)	yqiL(1)	18	100.00	.	.	100.00	.	100.00	71.89	.	.	.	100.00	.	61.25	100.00	.	.	.	.	100.00	97.59	.	100.00	96.69	97.72	100.00	.	.	100.00	100.00	100.00	.	.	100.00	.	100.00	.	.	.	.	.
GCF_032209025.1	444	gdh(14)	gyd(1)	pstS(3)	gki(22)	aroE(19)	xpt(1)	yqiL(14)	16	.	.	.	100.00	.	85.66	76.97	.	.	.	100.00	.	100.00	100.00	.	.	.	.	100.00	97.59	.	100.00	96.78	97.72	100.00	.	.	100.00	.	100.00	.	.	100.00	.	100.00	.	.	.	.	.
GCF_032209045.1	476	gdh(17)	gyd(2)	pstS(1)	gki(3)	aroE(14)	xpt(14)	yqiL(1)	17	100.00	.	.	100.00	.	100.00	99.46	.	.	.	100.00	.	96.27	100.00	.	.	.	.	100.00	100.00	.	100.00	96.69	97.72	100.00	.	.	100.00	100.00	.	.	.	100.00	.	100.00	.	.	.	.	.
GCF_032209055.1	476	gdh(17)	gyd(2)	pstS(1)	gki(3)	aroE(14)	xpt(14)	yqiL(1)	16	100.00	.	.	100.00	.	100.00	71.89	.	.	.	100.00	.	.	100.00	.	.	.	.	100.00	97.59	.	100.00	96.69	97.72	100.00	.	.	100.00	.	100.00	.	.	100.00	.	100.00	.	.	.	.	.
GCF_032209065.1	16	gdh(5)	gyd(1)	pstS(1)	gki(3)	aroE(7)	xpt(7)	yqiL(6)	11	.	.	.	.	.	100.00	99.87	.	.	.	.	.	.	.	.	.	.	.	100.00	100.00	.	100.00	96.69	97.72	100.00	.	.	100.00	.	100.00	.	.	.	.	100.00	.	.	.	.	.
GCF_032209105.1	16	gdh(5)	gyd(1)	pstS(1)	gki(3)	aroE(7)	xpt(7)	yqiL(6)	16	100.00	.	.	100.00	.	100.00	99.87	.	.	.	100.00	.	96.27	100.00	.	.	.	.	100.00	100.00	.	100.00	96.69	97.72	100.00	.	.	100.00	.	100.00	.	.	.	.	100.00	.	.	.	.	.
GCF_032209235.1	16	gdh(5)	gyd(1)	pstS(1)	gki(3)	aroE(7)	xpt(7)	yqiL(6)	15	100.00	.	.	100.00	.	100.00	99.87	.	.	.	100.00	.	96.27	.	.	.	.	.	100.00	100.00	.	100.00	96.69	97.72	100.00	.	.	100.00	.	100.00	.	.	.	.	100.00	.	.	.	.	.
GCF_032209265.1	16	gdh(5)	gyd(1)	pstS(1)	gki(3)	aroE(7)	xpt(7)	yqiL(6)	15	100.00	.	.	100.00	.	100.00	99.87	.	.	.	100.00	.	96.27	.	.	.	.	.	100.00	100.00	.	100.00	96.69	97.72	100.00	.	.	100.00	.	100.00	.	.	.	.	100.00	.	.	.	.	.
GCF_032209275.1	506	gdh(34)	gyd(28)	pstS(17)	gki(37)	aroE(29)	xpt(23)	yqiL(17)	13	.	.	.	100.00	.	100.00	98.53	.	.	.	.	.	.	.	.	.	.	.	100.00	93.37	.	100.00	96.69	97.72	100.00	.	.	100.00	.	100.00	.	.	100.00	.	100.00	.	.	.	.	.
GCF_032209305.1	16	gdh(5)	gyd(1)	pstS(1)	gki(3)	aroE(7)	xpt(7)	yqiL(6)	15	100.00	.	.	100.00	.	100.00	99.87	.	.	.	100.00	.	96.27	.	.	.	.	.	100.00	100.00	.	100.00	96.69	97.72	100.00	.	.	100.00	.	100.00	.	.	.	.	100.00	.	.	.	.	.
GCF_032209365.1	179	gdh(5)	gyd(1)	pstS(1)	gki(3)	aroE(7)	xpt(1)	yqiL(6)	16	100.00	.	.	100.00	.	100.00	99.87	.	.	.	100.00	.	96.27	100.00	.	.	.	.	100.00	.	.	100.00	96.69	97.72	100.00	.	.	100.00	100.00	100.00	.	.	.	.	100.00	.	.	.	.	.
GCF_032209405.1	476	gdh(17)	gyd(2)	pstS(1)	gki(3)	aroE(14)	xpt(14)	yqiL(1)	15	100.00	.	.	100.00	.	100.00	99.87	.	.	.	100.00	.	96.27	100.00	.	.	.	.	100.00	.	.	100.00	96.69	97.72	100.00	.	.	100.00	100.00	100.00	.	.	.	.	.	.	.	.	.	.
GCF_032209415.1	16	gdh(5)	gyd(1)	pstS(1)	gki(3)	aroE(7)	xpt(7)	yqiL(6)	15	100.00	.	.	100.00	.	100.00	99.87	.	.	.	100.00	.	96.27	.	.	.	.	.	100.00	100.00	.	100.00	96.69	97.72	100.00	.	.	100.00	.	100.00	.	.	.	.	100.00	.	.	.	.	.
GCF_032209465.1	585	gdh(8)	gyd(7)	pstS(7)	gki(4)	aroE(4)	xpt(4)	yqiL(1)	17	100.00	.	.	100.00	.	.	76.97	.	.	.	100.00	.	63.42	100.00	.	.	.	.	100.00	97.59	.	100.00	96.69	97.72	100.00	.	.	100.00	100.00	100.00	.	.	100.00	.	100.00	.	.	.	.	.
GCF_032209565.1	16	gdh(5)	gyd(1)	pstS(1)	gki(3)	aroE(7)	xpt(7)	yqiL(6)	14	100.00	.	.	100.00	.	100.00	76.97;76.97	.	.	.	100.00	.	96.27	.	.	.	.	.	100.00	.	.	100.00	96.69	97.72	100.00	.	.	100.00	.	100.00	.	.	.	.	100.00	.	.	.	.	.
GCF_036793375.1	376	gdh(64)	gyd(1)	pstS(36)	gki(68)	aroE(30)	xpt(25)	yqiL(30)	11	.	.	.	.	.	.	99.87	.	.	.	.	.	.	100.00	.	.	.	.	100.00	.	.	100.00	96.78	97.72	100.00	.	.	100.00	.	100.00	.	.	100.00	.	100.00	.	.	.	.	.
GCF_038898455.1	476	gdh(17)	gyd(2)	pstS(1)	gki(3)	aroE(14)	xpt(14)	yqiL(1)	15	100.00	.	.	100.00	.	100.00	80.32	.	.	.	100.00	.	96.27	.	.	.	.	.	100.00	.	.	100.00	96.69	97.72	100.00	.	.	100.00	.	100.00	.	.	100.00	.	100.00	.	.	.	.	.
GCF_038898515.1	1259	gdh(3)	gyd(1)	pstS(22)	gki(22)	aroE(7)	xpt(17)	yqiL(6)	17	100.00	.	.	100.00	.	.	99.87	.	.	.	100.00	.	62.09	100.00	.	.	.	.	100.00	100.00	.	100.00	96.78	97.72	100.00	.	.	100.00	100.00	100.00	.	.	98.55	.	100.00	.	.	.	.	.
GCF_038898535.1	480	gdh(1)	gyd(1)	pstS(22)	gki(22)	aroE(7)	xpt(17)	yqiL(6)	10	.	.	.	.	.	.	.	.	.	.	.	.	.	.	.	.	.	.	100.00	100.00	.	100.00	96.78	97.72	100.00	.	.	100.00	.	100.00	.	.	100.00	.	100.00	.	.	.	.	.
GCF_038898555.1	480	gdh(1)	gyd(1)	pstS(22)	gki(22)	aroE(7)	xpt(17)	yqiL(6)	17	100.00	.	.	100.00	.	.	99.87	.	.	.	100.00	.	62.45	100.00	.	.	.	.	100.00	100.00	.	100.00	96.78	97.72	100.00	.	.	100.00	100.00	100.00	.	.	100.00	.	100.00	.	.	.	.	.
GCF_038898575.1	314	gdh(9)	gyd(6)	pstS(4)	gki(49)	aroE(11)	xpt(15)	yqiL(61)	15	.	.	.	100.00	.	100.00	84.87	.	.	.	.	.	.	76.39	.	.	.	.	100.00	100.00	.	100.00	96.69	97.72	100.00	.	100.00	100.00	.	100.00	.	.	100.00	.	70.73	.	.	.	.	.
GCF_038898595.1	40	gdh(3)	gyd(6)	pstS(23)	gki(12)	aroE(9)	xpt(10)	yqiL(7)	11	.	.	.	100.00	.	.	.	.	.	.	100.00	.	99.64	.	.	.	.	.	100.00	.	.	100.00	96.69	97.72	100.00	.	.	100.00	.	100.00	.	.	.	.	100.00	.	.	.	.	.
GCF_038898615.1	480	gdh(1)	gyd(1)	pstS(22)	gki(22)	aroE(7)	xpt(17)	yqiL(6)	11	.	.	.	.	.	.	.	.	.	.	.	.	.	100.00	.	.	.	.	100.00	100.00	.	100.00	96.78	97.72	100.00	.	.	100.00	.	100.00	.	.	100.00	.	100.00	.	.	.	.	.
GCF_038898635.1	480	gdh(1)	gyd(1)	pstS(22)	gki(22)	aroE(7)	xpt(17)	yqiL(6)	16	100.00	.	.	100.00	.	.	86.35	.	.	.	100.00	.	62.45	.	.	.	.	.	100.00	100.00	.	100.00	96.78	97.72	100.00	.	.	100.00	100.00	100.00	.	.	100.00	.	100.00	.	.	.	.	.
GCF_038898655.1	631	gdh(20)	gyd(6)	pstS(17)	gki(15)	aroE(15)	xpt(2)	yqiL(5)	15	.	.	.	100.00	.	100.00	99.87;98.53	.	.	.	.	.	85.20	100.00	.	.	.	.	100.00	100.00	.	100.00	96.04	97.72	100.00	.	.	100.00	.	100.00	.	.	100.00	.	100.00	.	.	.	.	.
GCF_038898675.1	480	gdh(1)	gyd(1)	pstS(22)	gki(22)	aroE(7)	xpt(17)	yqiL(6)	10	.	.	.	.	.	.	.	.	.	.	.	.	.	.	.	.	.	.	100.00	100.00	.	100.00	96.78	97.72	100.00	.	.	100.00	.	100.00	.	.	100.00	.	100.00	.	.	.	.	.
GCF_038898695.1	476	gdh(17)	gyd(2)	pstS(1)	gki(3)	aroE(14)	xpt(14)	yqiL(1)	15	100.00	.	.	100.00	.	100.00	.	.	.	.	100.00	.	.	100.00	.	.	.	.	100.00	97.59	.	100.00	96.69	97.72	100.00	.	.	100.00	.	100.00	.	.	100.00	.	100.00	.	.	.	.	.
GCF_038898715.1	480	gdh(1)	gyd(1)	pstS(22)	gki(22)	aroE(7)	xpt(17)	yqiL(6)	17	100.00	.	.	100.00	.	.	99.87	.	.	.	100.00	.	61.49	100.00	.	.	.	.	100.00	100.00	.	100.00	96.78	97.72	100.00	.	.	100.00	100.00	100.00	.	.	100.00	.	100.00	.	.	.	.	.
GCF_038898735.1	480	gdh(1)	gyd(1)	pstS(22)	gki(22)	aroE(7)	xpt(17)	yqiL(6)	17	100.00	.	.	100.00	.	.	99.87	.	.	.	100.00	.	62.45	100.00	.	.	.	.	100.00	100.00	.	100.00	96.78	97.72	100.00	.	.	100.00	100.00	100.00	.	.	100.00	.	100.00	.	.	.	.	.
GCF_038898755.1	480	gdh(1)	gyd(1)	pstS(22)	gki(22)	aroE(7)	xpt(17)	yqiL(6)	15	100.00	.	.	100.00	.	.	99.87	.	.	.	100.00	.	96.27	.	.	.	.	.	100.00	100.00	.	100.00	96.78	97.72	100.00	.	.	100.00	.	100.00	.	.	100.00	.	100.00	.	.	.	.	.
GCF_038898795.1	943	gdh(15)	gyd(2)	pstS(102)	gki(46)	aroE(17)	xpt(15)	yqiL(11)	14	.	.	100.00	.	.	100.00	.	.	.	.	.	.	.	100.00	.	.	.	.	100.00	97.59	.	100.00	96.69	97.72	100.00	.	.	100.00	100.00	100.00	.	.	100.00	.	100.00	.	.	.	.	.
GCF_038898815.1	480	gdh(1)	gyd(1)	pstS(22)	gki(22)	aroE(7)	xpt(17)	yqiL(6)	16	100.00	.	.	100.00	.	.	99.87	.	.	.	100.00	.	62.45	.	.	.	.	.	100.00	100.00	.	100.00	96.78	97.72	100.00	.	.	100.00	100.00	100.00	.	.	100.00	.	100.00	.	.	.	.	.
GCF_038898835.1	253	gdh(15)	gyd(1)	pstS(37)	gki(19)	aroE(3)	xpt(15)	yqiL(11)	10	.	.	.	.	.	.	86.35	.	.	.	.	.	.	.	.	.	.	.	100.00	.	.	100.00	96.69	97.72	100.00	.	.	100.00	.	100.00	.	.	100.00	.	100.00	.	.	.	.	.
GCF_038898855.1	480	gdh(1)	gyd(1)	pstS(22)	gki(22)	aroE(7)	xpt(17)	yqiL(6)	18	100.00	.	.	100.00	.	.	86.35	100.00	.	.	100.00	.	62.45	100.00	.	.	.	.	100.00	100.00	.	100.00	96.78	97.72	100.00	.	.	100.00	100.00	100.00	.	.	100.00	.	100.00	.	.	.	.	.
GCF_038898875.1	480	gdh(1)	gyd(1)	pstS(22)	gki(22)	aroE(7)	xpt(17)	yqiL(6)	17	100.00	.	.	100.00	.	.	99.87	.	.	.	100.00	.	100.00	100.00	.	.	.	.	100.00	100.00	.	100.00	96.78	97.72	100.00	.	.	100.00	100.00	100.00	.	.	100.00	.	100.00	.	.	.	.	.
GCF_038898895.1	480	gdh(1)	gyd(1)	pstS(22)	gki(22)	aroE(7)	xpt(17)	yqiL(6)	12	.	.	.	.	.	.	99.87	.	.	.	.	.	.	100.00	.	.	.	.	100.00	100.00	.	100.00	96.78	97.72	100.00	.	.	100.00	.	100.00	.	.	100.00	.	100.00	.	.	.	.	.
GCF_038898905.1	480	gdh(1)	gyd(1)	pstS(22)	gki(22)	aroE(7)	xpt(17)	yqiL(6)	17	100.00	.	.	100.00	.	.	99.87	.	.	.	100.00	.	96.27	100.00	.	.	.	.	100.00	100.00	.	100.00	96.78	97.72	100.00	.	.	100.00	100.00	100.00	.	.	100.00	.	100.00	.	.	.	.	.
GCF_038898975.1	480	gdh(1)	gyd(1)	pstS(22)	gki(22)	aroE(7)	xpt(17)	yqiL(6)	12	.	.	.	.	.	.	99.87	.	.	.	.	.	.	100.00	.	.	.	.	100.00	100.00	.	100.00	96.78	97.72	100.00	.	.	100.00	.	100.00	.	.	100.00	.	100.00	.	.	.	.	.
GCF_038898995.1	480	gdh(1)	gyd(1)	pstS(22)	gki(22)	aroE(7)	xpt(17)	yqiL(6)	12	.	.	.	.	.	.	99.87	.	.	.	.	.	.	100.00	.	.	.	.	100.00	100.00	.	100.00	96.78	97.72	100.00	.	.	100.00	.	100.00	.	.	100.00	.	100.00	.	.	.	.	.
GCF_038899005.1	480	gdh(1)	gyd(1)	pstS(22)	gki(22)	aroE(7)	xpt(17)	yqiL(6)	16	100.00	.	.	100.00	.	.	99.87	.	.	.	100.00	.	100.00	.	.	.	.	.	100.00	100.00	.	100.00	96.78	97.72	100.00	.	.	100.00	100.00	100.00	.	.	100.00	.	100.00	.	.	.	.	.
GCF_038899035.1	480	gdh(1)	gyd(1)	pstS(22)	gki(22)	aroE(7)	xpt(17)	yqiL(6)	16	100.00	.	.	100.00	.	.	99.87	.	.	.	100.00	.	100.00	.	.	.	.	.	100.00	100.00	.	100.00	96.78	97.72	100.00	.	.	100.00	100.00	100.00	.	.	100.00	.	100.00	.	.	.	.	.
GCF_038899075.1	480	gdh(1)	gyd(1)	pstS(22)	gki(22)	aroE(7)	xpt(17)	yqiL(6)	17	100.00	.	.	100.00	.	.	99.87	.	.	.	100.00	.	100.00	100.00	.	.	.	.	100.00	100.00	.	100.00	96.78	97.72	100.00	.	.	100.00	100.00	100.00	.	.	100.00	.	100.00	.	.	.	.	.
GCF_038899095.1	21	gdh(1)	gyd(7)	pstS(9)	gki(1)	aroE(1)	xpt(1)	yqiL(1)	13	.	.	.	100.00	.	100.00	.	.	.	.	100.00	.	100.00	.	.	.	.	.	100.00	.	.	100.00	96.78	97.72	100.00	.	.	100.00	100.00	100.00	.	.	.	.	100.00	.	.	.	.	.
GCF_038899135.1	480	gdh(1)	gyd(1)	pstS(22)	gki(22)	aroE(7)	xpt(17)	yqiL(6)	13	.	.	100.00	.	.	.	99.87	.	.	.	.	.	.	.	.	.	.	.	100.00	100.00	.	100.00	96.78	97.72	100.00	.	.	100.00	100.00	100.00	.	.	100.00	.	100.00	.	.	.	.	.
GCF_038899175.1	480	gdh(1)	gyd(1)	pstS(22)	gki(22)	aroE(7)	xpt(17)	yqiL(6)	16	100.00	.	.	100.00	.	.	99.87	.	.	.	100.00	.	96.27	.	.	.	.	.	100.00	100.00	.	100.00	96.78	97.72	100.00	.	.	100.00	100.00	100.00	.	.	100.00	.	100.00	.	.	.	.	.
GCF_038899195.1	480	gdh(1)	gyd(1)	pstS(22)	gki(22)	aroE(7)	xpt(17)	yqiL(6)	17	100.00	.	.	100.00	.	.	99.87	.	.	.	100.00	.	62.45	100.00	.	.	.	.	100.00	100.00	.	100.00	96.78	97.72	100.00	.	.	100.00	100.00	100.00	.	.	100.00	.	100.00	.	.	.	.	.
GCF_038899215.1	480	gdh(1)	gyd(1)	pstS(22)	gki(22)	aroE(7)	xpt(17)	yqiL(6)	17	100.00	.	.	100.00	.	.	99.87	.	.	.	100.00	.	62.45	100.00	.	.	.	.	100.00	100.00	.	100.00	96.78	97.72	100.00	.	.	100.00	100.00	100.00	.	.	100.00	.	100.00	.	.	.	.	.
GCF_038899235.1	480	gdh(1)	gyd(1)	pstS(22)	gki(22)	aroE(7)	xpt(17)	yqiL(6)	13	.	.	.	.	100.00	.	76.97	.	.	.	.	.	.	100.00	.	.	.	.	100.00	100.00	.	100.00	96.78	97.72	100.00	.	.	100.00	.	100.00	.	.	98.55	.	100.00	.	.	.	.	.
GCF_038899275.1	480	gdh(1)	gyd(1)	pstS(22)	gki(22)	aroE(7)	xpt(17)	yqiL(6)	14	100.00	.	.	100.00	.	.	99.87	.	.	.	100.00	.	62.45	.	.	.	.	.	100.00	100.00	.	100.00	96.78	97.72	.	.	.	100.00	100.00	.	.	.	100.00	.	100.00	.	.	.	.	.
GCF_038899295.1	480	gdh(1)	gyd(1)	pstS(22)	gki(22)	aroE(7)	xpt(17)	yqiL(6)	17	100.00	.	.	100.00	.	.	99.87	.	.	.	100.00	.	96.27	.	.	.	.	.	100.00	100.00	.	100.00	96.78	97.72	100.00	.	.	100.00	100.00	100.00	.	94.55	100.00	.	100.00	.	.	.	.	.
GCF_038899315.1	480	gdh(1)	gyd(1)	pstS(22)	gki(22)	aroE(7)	xpt(17)	yqiL(6)	17	100.00	.	.	100.00	.	.	99.87	.	.	.	100.00	.	96.27	100.00	.	.	.	.	100.00	100.00	.	100.00	96.78	97.72	100.00	.	.	100.00	100.00	100.00	.	.	100.00	.	100.00	.	.	.	.	.
GCF_038899335.1	480	gdh(1)	gyd(1)	pstS(22)	gki(22)	aroE(7)	xpt(17)	yqiL(6)	17	100.00	.	.	100.00	.	.	99.87	.	.	.	100.00	.	62.45	100.00	.	.	.	.	100.00	100.00	.	100.00	96.78	97.72	100.00	.	.	100.00	100.00	99.85	.	.	100.00	.	100.00	.	.	.	.	.
GCF_038899355.1	476	gdh(17)	gyd(2)	pstS(1)	gki(3)	aroE(14)	xpt(14)	yqiL(1)	17	.	.	61.00	100.00	.	100.00	99.87	.	.	.	100.00	.	61.25	100.00	.	.	.	.	100.00	97.59	.	100.00	96.69	97.72	100.00	.	.	100.00	.	100.00	.	.	100.00	.	100.00	.	.	.	.	.
GCF_038899375.1	480	gdh(1)	gyd(1)	pstS(22)	gki(22)	aroE(7)	xpt(17)	yqiL(6)	17	100.00	.	.	100.00	.	.	99.87	.	.	.	100.00	.	62.45	100.00	.	.	.	.	100.00	100.00	.	100.00	96.78	97.72	100.00	.	.	100.00	100.00	100.00	.	.	100.00	.	100.00	.	.	.	.	.
GCF_038899395.1	585	gdh(8)	gyd(7)	pstS(7)	gki(4)	aroE(4)	xpt(4)	yqiL(1)	8	.	.	.	.	.	100.00	.	.	.	.	.	.	.	.	.	.	.	.	100.00	.	.	100.00	96.69	97.72	100.00	.	.	100.00	.	100.00	.	.	.	.	.	.	.	.	.	.
GCF_038899455.1	480	gdh(1)	gyd(1)	pstS(22)	gki(22)	aroE(7)	xpt(17)	yqiL(6)	17	100.00	.	.	100.00	.	.	99.87	.	.	.	100.00	.	100.00	100.00	.	.	.	.	100.00	100.00	.	100.00	96.78	97.72	100.00	.	.	100.00	100.00	100.00	.	.	100.00	.	100.00	.	.	.	.	.
GCF_038899495.1	480	gdh(1)	gyd(1)	pstS(22)	gki(22)	aroE(7)	xpt(17)	yqiL(6)	15	100.00	.	.	100.00	.	.	85.01	.	.	.	100.00	.	62.45	.	.	.	.	.	100.00	100.00	.	100.00	96.78	97.72	100.00	.	.	100.00	.	100.00	.	.	100.00	.	100.00	.	.	.	.	.
GCF_038899515.1	585	gdh(8)	gyd(7)	pstS(7)	gki(4)	aroE(4)	xpt(4)	yqiL(1)	18	100.00	.	87.38	100.00	.	.	76.97	.	.	.	100.00	.	63.42	100.00	.	.	.	.	100.00	97.59	.	100.00	96.69	97.72	100.00	.	.	100.00	100.00	100.00	.	.	100.00	.	100.00	.	.	.	.	.
GCF_038899555.1	1161	gdh(19)	gyd(1)	pstS(24)	gki(22)	aroE(7)	xpt(17)	yqiL(14)	10	.	.	.	.	.	100.00	.	.	.	.	.	.	.	.	.	.	.	.	100.00	100.00	.	100.00	96.78	97.72	100.00	.	.	100.00	.	100.00	.	.	100.00	.	.	.	.	.	.	.
GCF_038899575.1	480	gdh(1)	gyd(1)	pstS(22)	gki(22)	aroE(7)	xpt(17)	yqiL(6)	17	100.00	.	.	100.00	.	.	99.87	.	.	.	100.00	.	62.45	.	.	.	.	.	100.00	100.00	.	100.00	96.78	97.72	100.00	.	.	100.00	100.00	100.00	.	.	100.00	.	100.00	.	.	92.77	.	.
GCF_038899595.1	480	gdh(1)	gyd(1)	pstS(22)	gki(22)	aroE(7)	xpt(17)	yqiL(6)	11	.	.	.	.	.	.	99.87	.	.	.	.	.	.	.	.	.	.	.	100.00	100.00	.	100.00	96.78	97.72	100.00	.	.	100.00	.	100.00	.	.	100.00	.	100.00	.	.	.	.	.
GCF_038899615.1	480	gdh(1)	gyd(1)	pstS(22)	gki(22)	aroE(7)	xpt(17)	yqiL(6)	17	100.00	.	.	100.00	.	.	99.87	.	.	.	100.00	.	62.45	100.00	.	.	.	.	100.00	100.00	.	100.00	96.78	97.72	100.00	.	.	100.00	100.00	100.00	.	.	100.00	.	100.00	.	.	.	.	.
GCF_038899635.1	480	gdh(1)	gyd(1)	pstS(22)	gki(22)	aroE(7)	xpt(17)	yqiL(6)	17	100.00	.	.	100.00	.	100.00;100.00	99.87	.	.	.	100.00	.	96.27	.	.	.	.	.	100.00	100.00	.	100.00	96.78	97.72	100.00	.	.	100.00	100.00	100.00	.	.	100.00	.	100.00	.	.	.	.	.
GCF_038899675.1	16	gdh(5)	gyd(1)	pstS(1)	gki(3)	aroE(7)	xpt(7)	yqiL(6)	6	.	.	.	.	.	.	.	.	.	.	.	.	.	.	.	.	.	.	100.00	.	.	100.00	96.69	97.72	.	.	.	100.00	.	.	.	.	.	.	100.00	.	.	.	.	.
GCF_038899695.1	480	gdh(1)	gyd(1)	pstS(22)	gki(22)	aroE(7)	xpt(17)	yqiL(6)	11	.	.	.	.	.	.	99.87;76.97	.	.	.	.	.	.	.	.	.	76.76	.	100.00	100.00	.	100.00	96.78	97.72	.	.	.	100.00	.	.	100.00	.	100.00	.	100.00	.	.	.	.	.
GCF_038899755.1	86	gdh(6)	gyd(10)	pstS(11)	gki(17)	aroE(4)	xpt(2)	yqiL(1)	9	.	.	.	.	.	.	86.35	.	.	.	.	.	.	.	.	.	.	.	100.00	.	.	100.00	96.69	97.72	100.00	.	.	100.00	.	100.00	.	.	100.00	.	.	.	.	.	.	.
GCF_038899775.1	480	gdh(1)	gyd(1)	pstS(22)	gki(22)	aroE(7)	xpt(17)	yqiL(6)	16	100.00	.	.	100.00	.	.	99.87	.	.	.	100.00	.	100.00	.	.	.	.	.	100.00	100.00	.	100.00	96.78	97.72	100.00	.	.	100.00	100.00	100.00	.	.	100.00	.	100.00	.	.	.	.	.
GCF_038899795.1	480	gdh(1)	gyd(1)	pstS(22)	gki(22)	aroE(7)	xpt(17)	yqiL(6)	17	100.00	.	.	100.00	.	.	86.35	.	.	.	100.00	.	62.45	100.00	.	.	.	.	100.00	100.00	.	100.00	96.78	97.72	100.00	.	.	100.00	100.00	100.00	.	.	100.00	.	100.00	.	.	.	.	.
GCF_038899815.1	480	gdh(1)	gyd(1)	pstS(22)	gki(22)	aroE(7)	xpt(17)	yqiL(6)	12	.	.	.	.	.	.	85.81	.	.	.	.	.	.	100.00	.	.	.	.	100.00	100.00	.	100.00	96.78	97.72	100.00	.	.	100.00	.	100.00	.	.	100.00	.	100.00	.	.	.	.	.
GCF_038899835.1	480	gdh(1)	gyd(1)	pstS(22)	gki(22)	aroE(7)	xpt(17)	yqiL(6)	17	100.00	.	.	100.00	.	.	99.87	.	.	.	100.00	.	100.00	100.00	.	.	.	.	100.00	100.00	.	100.00	96.78	97.72	100.00	.	.	100.00	100.00	100.00	.	.	100.00	.	100.00	.	.	.	.	.
GCF_038899855.1	179	gdh(5)	gyd(1)	pstS(1)	gki(3)	aroE(7)	xpt(1)	yqiL(6)	11	.	.	.	.	.	100.00	99.87	.	.	.	.	.	.	100.00	.	.	.	.	100.00	.	.	100.00	96.69	97.72	100.00	.	.	100.00	.	100.00	.	.	.	.	100.00	.	.	.	.	.
GCF_038899875.1	480	gdh(1)	gyd(1)	pstS(22)	gki(22)	aroE(7)	xpt(17)	yqiL(6)	12	.	.	.	.	.	.	99.87	.	.	.	.	.	.	.	.	.	.	.	100.00	100.00	.	100.00	96.78	97.72	100.00	.	.	100.00	.	100.00	.	69.64	100.00	.	100.00	.	.	.	.	.
GCF_038899895.1	480	gdh(1)	gyd(1)	pstS(22)	gki(22)	aroE(7)	xpt(17)	yqiL(6)	18	100.00	.	.	100.00	.	100.00	99.87	.	.	.	100.00	.	100.00	100.00	.	.	.	.	100.00	100.00	.	100.00	96.78	97.72	100.00	.	.	100.00	100.00	100.00	.	.	100.00	.	100.00	.	.	.	.	.
GCF_038899915.1	480	gdh(1)	gyd(1)	pstS(22)	gki(22)	aroE(7)	xpt(17)	yqiL(6)	12	.	.	.	.	.	.	99.87	.	.	.	.	.	.	100.00	.	.	.	.	100.00	100.00	.	100.00	96.78	97.72	100.00	.	.	100.00	.	100.00	.	.	100.00	.	100.00	.	.	.	.	.
