# Supplementary material for: First Detection and Genomic Characterization of Linezolid-Resistant Enterococcus faecalis Clinical Isolates in Bulgaria
Source: Microorganisms. 2025 Jan 17;13(1):195. doi: 10.3390/microorganisms13010195 (PMC11767806; doi:10.3390/microorganisms13010195)
Supplement: Supplementary file 1 [file microorganisms-13-00195-s001.zip › Strateva_Suppl. Table S2.xlsx]

## Sheet: SNP_distance_matrix
snp-dists 0.8.2	GCF_000550745_1_gff3	GCF_000763435_1_gff3	GCF_002973735_1_gff3	GCF_002973775_1_gff3	GCF_002973815_1_gff3	GCF_003962315_1_gff3	GCF_003962325_1_gff3	GCF_003962375_1_gff3	GCF_003962425_1_gff3	GCF_003962485_1_gff3	GCF_003962505_1_gff3	GCF_003962535_1_gff3	GCF_003962555_1_gff3	GCF_003962635_1_gff3	GCF_003962645_1_gff3	GCF_003962675_1_gff3	GCF_003962685_1_gff3	GCF_003962795_1_gff3	GCF_003966385_1_gff3	GCF_003966405_1_gff3	GCF_004168065_1_gff3	GCF_004168075_1_gff3	GCF_004332015_1_gff3	GCF_004332035_1_gff3	GCF_006335085_1_gff3	GCF_015234285_1_gff3	GCF_016917995_1_gff3	GCF_018517125_1_gff3	GCF_019352735_1_gff3	GCF_019352795_1_gff3	GCF_019352805_1_gff3	GCF_020180825_1_gff3	GCF_020180875_1_gff3	GCF_021120655_1_gff3	GCF_021120765_1_gff3	GCF_021121195_1_gff3	GCF_021121215_1_gff3	GCF_021121265_1_gff3	GCF_021121415_1_gff3	GCF_021121465_1_gff3	GCF_021121705_1_gff3	GCF_021121725_1_gff3	GCF_021121845_1_gff3	GCF_021121905_1_gff3	GCF_021121965_1_gff3	GCF_021122025_1_gff3	GCF_021122105_1_gff3	GCF_021122235_1_gff3	GCF_021122285_1_gff3
SPAdes_Assembly_S27_gff3	11062	11041	13290	13274	13272	13260	11435	12196	12194	2529	12192	12192	10157	11435	10428	2198	12192	10434	12530	12511	10405	13552	11134	13097	10408	11377	12203	10905	15011	12147	9604	11165	11167	13292	13260	14104	13265	11390	11245	11847	14106	8321	14102	13271	13271	11971	8318	13272	14113
GCF_003962675_1_gff3	11324	11323	13734	13718	13716	13706	11562	12295	12294	762	12291	12291	10018	11562	10349	0	12291	10336	12577	12558	10322	13446	11618	13284	10325	11513	12302	11950	15146	12060	10232	11217	11219	13736	13725	14016	13730	11533	11416	11902	14018	9757	14014	13715	13715	12019	9754	13716	14025
GCF_029733095_1_gff3	11362	11361	13767	13751	13749	13739	11585	12326	12325	810	12322	12322	10050	11585	10381	144	12322	10368	12605	12586	10354	13480	11650	13326	10357	11552	12333	11984	15196	12078	10263	11245	11247	13769	13758	14054	13763	11572	11451	11940	14056	9792	14052	13748	13748	12048	9789	13749	14063
GCF_003962485_1_gff3	11512	11491	13926	13910	13908	13898	11815	12505	12504	0	12501	12501	10360	11815	10665	762	12501	10673	12858	12839	10643	13647	11889	13484	10646	11760	12512	12128	15239	12241	10435	11456	11458	13928	13896	14189	13901	11774	11700	11998	14191	10131	14187	13907	13907	12298	10128	13908	14198
GCF_031736755_1_gff3	6956	6935	12769	12753	12751	12746	11170	12450	12446	10315	12447	12447	11172	11170	11031	9989	12447	11027	12206	12188	11005	13523	10585	13198	11008	11133	12457	9934	15073	12148	9019	10870	10872	12770	12737	14359	12742	11139	11148	11662	14362	1795	14357	12750	12753	11641	1804	12751	14367
GCF_021122865_1_gff3	6920	6919	12771	12755	12753	12748	11205	12436	12432	10363	12433	12433	11149	11205	11016	10002	12433	10991	12156	12138	10982	13505	10604	13239	10985	11158	12443	9961	15045	12145	8995	10910	10912	12773	12760	14263	12765	11170	11100	11659	14266	2001	14261	12752	12752	11590	2011	12753	14271
GCF_038899095_1_gff3	6389	6389	12474	12459	12457	12453	11088	12322	12319	10105	12319	12319	11031	11088	10939	9734	12319	10916	12159	12141	10907	13453	10504	13216	10910	11022	12329	9479	15087	12126	9759	10571	10573	12477	12464	14220	12468	11038	11074	11597	14223	46	14218	12456	12456	11555	56	12457	14228
GCF_021122105_1_gff3	6393	6392	12482	12466	12464	12460	11086	12348	12345	10128	12345	12345	11069	11086	10953	9754	12345	10930	12189	12171	10924	13489	10503	13240	10927	11018	12355	9500	15118	12160	9776	10595	10597	12484	12471	14256	12476	11035	11090	11602	14259	26	14254	12463	12463	11583	0	12464	14264
GCF_030340525_1_gff3	6394	6393	12483	12467	12465	12462	11083	12360	12357	10127	12357	12357	11051	11083	10945	9753	12357	10922	12187	12169	10916	13488	10509	13247	10919	11019	12367	9492	15112	12157	9768	10597	10599	12485	12472	14251	12477	11036	11079	11602	14254	201	14249	12464	12464	11582	210	12465	14259
GCF_021124385_1_gff3	6377	6376	12490	12474	12472	12468	11091	12350	12347	10130	12347	12347	11060	11091	10958	9756	12347	10935	12177	12159	10929	13486	10510	13241	10932	11023	12357	9492	15120	12159	9772	10590	10592	12492	12479	14258	12484	11040	11088	11608	14261	0	14256	12471	12471	11577	26	12472	14266
GCF_021121725_1_gff3	6384	6383	12494	12478	12476	12472	11094	12354	12351	10131	12351	12351	11065	11094	10961	9757	12351	10938	12189	12171	10932	13492	10513	13246	10935	11026	12361	9500	15128	12162	9773	10597	10599	12496	12483	14265	12488	11043	11096	11611	14268	0	14263	12475	12475	11581	26	12476	14273
GCF_025753475_1_gff3	6393	6392	12503	12486	12484	12481	11102	12375	12372	10144	12372	12372	11056	11102	10960	9770	12372	10937	12182	12164	10931	13494	10521	13255	10934	11038	12382	9496	15120	12163	9785	10604	10606	12504	12498	14264	12503	11051	11088	11611	14267	207	14262	12483	12483	11578	217	12484	14272
GCF_021123485_1_gff3	6416	6394	12526	12510	12508	12504	11102	12367	12364	10142	12364	12364	11095	11102	10967	9789	12364	10970	12201	12183	10947	13524	10519	13278	10950	11043	12374	9508	15160	12175	9786	10612	10614	12528	12489	14297	12494	11056	11128	11619	14300	48	14295	12507	12507	11593	58	12508	14305
GCF_030907405_1_gff3	6692	6691	12637	12621	12619	12616	11291	12518	12514	10399	12515	12515	11215	11291	11190	10025	12515	11166	12311	12293	11161	13682	10713	13401	11164	11223	12525	9554	15163	12363	10012	10860	10862	12639	12626	14427	12631	11240	11319	11808	14430	1157	14425	12618	12618	11749	1167	12619	14435
GCF_038898595_1_gff3	10584	10565	13494	13477	13475	13473	11086	12156	12152	10441	12153	12153	11031	11086	10644	10155	12153	10639	11605	11586	10612	13111	10904	12530	10614	11038	12163	12012	14910	11695	587	11228	11230	13495	13463	14096	13468	11039	11336	11535	14098	9573	14094	13474	13474	11084	9576	13475	14103
GCF_021124285_1_gff3	10572	10550	13523	13507	13505	13502	11104	12173	12170	10457	12169	12169	11037	11104	10646	10167	12169	10647	11617	11598	10620	13141	10901	12549	10622	11056	12180	12046	14933	11730	651	11237	11239	13525	13486	14137	13491	11062	11354	11546	14139	9557	14135	13504	13504	11094	9560	13505	14144
GCF_021124505_1_gff3	10622	10603	13570	13554	13552	13549	11158	12216	12212	10504	12213	12213	11087	11158	10708	10209	12213	10702	11667	11648	10675	13192	10958	12599	10677	11110	12223	12100	14986	11778	606	11286	11288	13572	13540	14181	13545	11111	11402	11599	14183	9607	14179	13551	13551	11146	9610	13552	14188
GCF_021122935_1_gff3	10623	10604	13571	13555	13553	13550	11159	12217	12213	10505	12214	12214	11088	11159	10709	10210	12214	10703	11668	11649	10676	13193	10959	12600	10678	11111	12224	12101	14987	11779	607	11287	11289	13573	13541	14182	13546	11112	11403	11600	14184	9608	14180	13552	13552	11147	9611	13553	14189
GCF_021124525_1_gff3	10624	10605	13572	13556	13554	13551	11160	12218	12214	10506	12215	12215	11089	11160	10710	10211	12215	10704	11669	11650	10677	13194	10960	12601	10679	11112	12225	12102	14988	11780	608	11288	11290	13574	13542	14183	13547	11113	11404	11601	14185	9609	14181	13553	13553	11148	9612	13554	14190
GCF_021124345_1_gff3	10666	10665	13619	13603	13601	13598	11225	12286	12283	10575	12284	12284	11140	11225	10776	10263	12284	10751	11742	11723	10741	13234	11039	12658	10743	11168	12294	12172	15031	11851	775	11349	11351	13620	13608	14236	13613	11179	11447	11667	14238	9653	14234	13600	13599	11222	9656	13601	14243
GCF_019352805_1_gff3	10592	10573	13549	13534	13532	13529	11135	12181	12176	10435	12178	12178	11083	11135	10698	10232	12178	10692	11689	11670	10662	12748	10980	12592	10664	11087	12187	12069	14926	11341	0	11312	11314	13552	13520	14106	13525	11088	11359	11557	14108	9773	14104	13531	13531	11153	9776	13532	14113
GCF_021123685_1_gff3	9916	9893	13856	13840	13838	13828	11312	12553	12551	11018	12547	12547	11532	11312	11368	10766	12547	11367	11775	11757	11332	13238	11321	12903	11334	11257	12560	12199	15084	12246	4323	11419	11421	13858	13826	14153	13831	11261	11523	11747	14154	8784	14151	13837	13837	11287	8787	13838	14159
GCF_030907365_1_gff3	11800	11799	11776	11759	11758	11751	11250	12453	12446	10256	12449	12449	210	11250	4467	9912	12449	4446	12213	12194	4438	13511	11607	13683	4441	11210	12460	12446	15171	12129	10982	11557	11559	11778	11767	14360	11772	11222	11751	11644	14363	10968	14356	11757	11757	11682	10972	11758	14370
GCF_021123325_1_gff3	9939	9920	13889	13873	13871	13861	11373	12604	12602	11064	12601	12601	11588	11373	11420	10807	12601	11415	11816	11798	11387	13290	11358	12945	11389	11324	12611	12237	15132	12277	4364	11462	11464	13891	13859	14178	13864	11327	11553	11798	14179	8804	14176	13870	13870	11321	8806	13871	14184
GCF_003962555_1_gff3	11906	11905	11859	11842	11840	11834	11340	12543	12536	10360	12519	12519	0	11340	4585	10018	12519	4564	12276	12257	4556	13601	11700	13789	4558	11300	12550	12543	15265	12229	11083	11654	11656	11861	11850	14457	11855	11312	11854	11738	14460	11065	14453	11840	11840	11770	11069	11841	14467
GCF_038898455_1_gff3	11763	11746	11804	11787	11786	11803	7513	12461	12456	10610	12457	12457	4903	7513	451	9993	12457	445	12263	12244	370	13648	11067	13686	372	7488	12468	12473	15224	12145	10723	11702	11704	11806	11778	14217	11783	7489	11665	7871	14220	10943	14213	11785	11785	11717	10935	11786	14227
GCF_030340325_1_gff3	11733	11716	11782	11765	11764	11781	7470	12456	12451	10635	12452	12452	4545	7470	87	10314	12452	83	12243	12224	29	13596	11047	13672	31	7447	12463	12449	15219	12094	10655	11670	11672	11784	11756	14219	11761	7448	11621	7868	14222	10923	14215	11763	11763	11697	10915	11764	14229
GCF_024160795_1_gff3	11735	11718	11786	11769	11768	11785	7470	12457	12452	10638	12453	12453	4551	7470	91	10315	12453	87	12244	12225	35	13599	11047	13668	37	7445	12464	12450	15213	12097	10656	11672	11674	11788	11760	14222	11765	7446	11625	7866	14225	10922	14218	11767	11767	11698	10914	11768	14232
GCF_038899355_1_gff3	11736	11719	11785	11768	11767	11784	7473	12457	12452	10640	12453	12453	4551	7473	90	10317	12453	84	12247	12228	28	13600	11050	13676	30	7448	12464	12450	15221	12098	10656	11672	11674	11787	11759	14222	11764	7449	11625	7869	14225	10924	14218	11766	11766	11701	10916	11767	14232
GCF_030339965_1_gff3	11739	11722	11786	11769	11768	11785	7476	12454	12449	10641	12450	12450	4552	7476	91	10318	12450	87	12248	12229	37	13603	11053	13677	39	7451	12461	12453	15222	12101	10659	11675	11677	11788	11760	14223	11765	7452	11628	7872	14226	10927	14219	11767	11767	11702	10919	11768	14233
GCF_004168065_1_gff3	11742	11725	11794	11777	11776	11793	7479	12461	12456	10643	12457	12457	4556	7479	100	10322	12457	94	12255	12236	0	13604	11057	13681	2	7456	12468	12454	15228	12102	10662	11677	11679	11796	11768	14230	11773	7457	11626	7877	14233	10932	14226	11775	11775	11709	10924	11776	14240
GCF_030907345_1_gff3	11746	11729	11792	11775	11774	11791	7485	12468	12463	10647	12464	12464	4558	7485	100	10323	12464	96	12255	12236	44	13609	11061	13685	46	7460	12475	12459	15229	12107	10666	11682	11684	11794	11766	14229	11771	7461	11634	7881	14232	10935	14225	11773	11773	11709	10927	11774	14239
GCF_006335085_1_gff3	11745	11728	11796	11779	11778	11795	7482	12465	12460	10646	12461	12461	4558	7482	102	10325	12461	96	12257	12238	2	13607	11059	13684	0	7459	12472	12459	15231	12105	10664	11680	11682	11798	11770	14232	11775	7460	11631	7880	14235	10935	14228	11777	11777	11711	10927	11778	14242
GCF_032209055_1_gff3	11733	11716	11809	11793	11792	11809	7465	12428	12424	10648	12425	12425	4569	7465	122	10328	12425	118	12241	12222	86	13583	11031	13662	88	7443	12435	12427	15200	12081	10650	11651	11653	11812	11784	14193	11789	7443	11620	7865	14196	10921	14189	11791	11791	11696	10912	11792	14203
GCF_021123845_1_gff3	11744	11727	11794	11777	11776	11793	7480	12467	12461	10648	12463	12463	4560	7480	101	10327	12463	95	12256	12237	21	13605	11057	13686	23	7457	12474	12460	15230	12105	10666	11682	11684	11796	11768	14233	11773	7458	11632	7878	14236	10934	14229	11775	11775	11711	10926	11776	14243
GCF_024160685_1_gff3	11748	11731	11797	11780	11779	11796	7485	12469	12464	10652	12465	12465	4562	7485	102	10329	12465	96	12258	12239	24	13611	11062	13687	26	7460	12476	12462	15232	12109	10668	11683	11685	11799	11771	14234	11776	7461	11637	7881	14237	10936	14230	11778	11778	11712	10928	11779	14244
GCF_024160745_1_gff3	11749	11732	11798	11781	11780	11797	7486	12470	12465	10653	12466	12466	4563	7486	103	10330	12466	97	12259	12240	25	13612	11063	13688	27	7461	12477	12463	15233	12110	10669	11684	11686	11800	11772	14235	11777	7462	11638	7882	14238	10937	14231	11779	11779	11713	10929	11780	14245
GCF_025753605_1_gff3	11732	11731	11775	11758	11757	11774	7483	12463	12458	10656	12459	12459	4553	7483	89	10319	12459	68	12256	12237	86	13593	11060	13671	88	7449	12470	12457	15215	12112	10676	11676	11678	11777	11766	14215	11771	7459	11621	7880	14218	10917	14211	11756	11756	11710	10909	11757	14225
GCF_031736995_1_gff3	11779	11756	11559	11542	11541	11558	7464	12547	12542	10670	12543	12543	4156	7464	600	10355	12543	600	12213	12194	579	13643	11108	13799	581	7433	12554	12458	15230	12159	11102	11673	11675	11561	11528	14281	11533	7440	11663	7859	14284	11009	14277	11540	11540	11608	11001	11541	14291
GCF_031736775_1_gff3	11743	11742	11790	11773	11772	11789	7497	12481	12476	10658	12477	12477	4549	7497	110	10323	12477	89	12271	12252	75	13611	11073	13687	77	7465	12488	12475	15227	12127	10682	11688	11690	11792	11781	14229	11786	7475	11631	7896	14232	10930	14225	11771	11771	11725	10922	11772	14239
GCF_031737475_1_gff3	11744	11743	11791	11774	11773	11790	7498	12482	12477	10659	12478	12478	4550	7498	111	10324	12478	90	12272	12253	76	13612	11074	13688	78	7466	12489	12476	15228	12128	10683	11689	11691	11793	11782	14230	11787	7476	11632	7897	14233	10931	14226	11772	11772	11726	10923	11773	14240
GCF_003962645_1_gff3	11776	11754	11823	11806	11804	11821	7504	12494	12489	10665	12490	12490	4585	7504	0	10349	12490	99	12284	12265	100	13645	11078	13718	102	7479	12501	12476	15260	12140	10698	11702	11704	11825	11788	14257	11793	7485	11666	7901	14260	10961	14253	11804	11804	11738	10953	11805	14267
GCF_038898695_1_gff3	11751	11750	11798	11781	11780	11797	7506	12487	12482	10669	12483	12483	4561	7506	96	10332	12483	75	12280	12261	93	13620	11083	13694	95	7472	12494	12480	15237	12135	10693	11698	11700	11800	11789	14238	11794	7479	11641	7901	14241	10940	14234	11779	11779	11734	10932	11780	14248
GCF_032209405_1_gff3	11755	11754	11799	11782	11781	11798	7507	12496	12491	10675	12492	12492	4566	7507	101	10338	12492	80	12280	12261	98	13622	11084	13697	100	7473	12503	12483	15241	12137	10691	11703	11705	11801	11790	14232	11795	7483	11648	7906	14235	10934	14228	11780	11780	11734	10926	11781	14242
GCF_003962795_1_gff3	11752	11751	11798	11781	11780	11797	7505	12492	12487	10673	12488	12488	4564	7505	99	10336	12488	0	12284	12265	94	13620	11081	13694	96	7471	12499	12479	15237	12138	10692	11700	11702	11800	11789	14239	11794	7481	11642	7902	14242	10938	14235	11779	11779	11738	10930	11780	14249
GCF_032209045_1_gff3	11773	11758	11821	11804	11802	11819	7511	12500	12495	10675	12496	12496	4579	7511	53	10354	12496	96	12290	12271	102	13640	11085	13713	104	7487	12507	12489	15261	12143	10702	11709	11711	11823	11796	14261	11801	7492	11662	7910	14264	10961	14257	11802	11802	11744	10953	11803	14271
GCF_030340065_1_gff3	11771	11770	11817	11800	11798	11815	7524	12508	12503	10687	12504	12504	4578	7524	65	10350	12504	92	12297	12278	110	13638	11101	13711	112	7490	12515	12500	15257	12154	10710	11715	11717	11819	11808	14257	11813	7500	11660	7921	14260	10957	14253	11798	11798	11752	10949	11799	14267
GCF_025753535_1_gff3	11776	11775	11823	11806	11804	11820	7528	12509	12504	10692	12505	12505	4585	7528	70	10355	12505	99	12303	12284	117	13645	11106	13717	119	7495	12516	12506	15259	12158	10715	11720	11722	11825	11814	14257	11819	7505	11665	7926	14260	10963	14253	11804	11804	11757	10955	11805	14267
GCF_031736855_1_gff3	11781	11780	11839	11822	11821	11837	7549	12525	12520	10697	12521	12521	4612	7549	161	10359	12521	140	12307	12288	146	13654	11112	13725	148	7515	12532	12508	15253	12174	10726	11729	11731	11841	11830	14270	11835	7525	11668	7943	14273	10973	14266	11820	11820	11769	10965	11821	14280
GCF_030340565_1_gff3	11836	11819	11788	11771	11770	11787	7637	12590	12585	10935	12586	12586	5231	7637	775	10610	12586	771	12329	12308	721	13633	11154	13779	723	7612	12597	12458	15252	12116	10827	11791	11793	11790	11762	14279	11767	7613	11612	8029	14282	11030	14275	11769	11769	11782	11022	11770	14289
GCF_030340285_1_gff3	11835	11834	11793	11776	11775	11792	7649	12609	12604	10953	12605	12605	5233	7649	787	10610	12605	766	12351	12330	734	13632	11168	13776	736	7615	12616	12475	15252	12130	10840	11804	11806	11795	11784	14278	11789	7625	11612	8044	14281	11025	14274	11774	11774	11802	11017	11775	14288
GCF_018517125_1_gff3	10038	10017	12178	12160	12158	12145	12457	13296	13295	12128	13291	13291	12543	12457	12476	11950	13291	12479	12886	12864	12454	13405	11830	14164	12459	12405	13303	0	15023	11985	12069	12527	12529	12178	12142	14631	12147	12414	12325	12818	14634	9500	14628	12157	12158	12490	9500	12158	14641
GCF_000763435_1_gff3	31	0	12317	12301	12299	12285	11681	12736	12732	11491	12733	12733	11905	11681	11754	11323	12733	11751	12326	12306	11725	13566	11721	13760	11728	11627	12743	10017	15374	12184	10573	11370	11372	12319	12285	14325	12290	11628	11662	11996	14329	6383	14322	12298	12298	11821	6392	12299	14334
GCF_000550745_1_gff3	0	31	12318	12302	12300	12286	11702	12755	12751	11512	12752	12752	11906	11702	11776	11324	12752	11752	12344	12324	11742	13567	11743	13761	11745	11639	12762	10038	15375	12203	10592	11384	11386	12320	12307	14326	12312	11647	11663	12017	14330	6384	14323	12299	12299	11839	6393	12300	14335
GCF_031733115_1_gff3	11977	11976	12040	12023	12020	12037	8287	12722	12717	11306	12718	12718	6161	8287	2709	10972	12718	2688	12380	12361	2687	13712	11324	13954	2689	8253	12729	12514	15265	12388	11519	11580	11582	12040	12028	14327	12033	8263	11799	8682	14330	11223	14323	12019	12019	11795	11215	12020	14337
GCF_004332015_1_gff3	11743	11721	13694	13678	13676	13672	10579	12265	12262	11889	12261	12261	11700	10579	11078	11618	12261	11081	11997	11978	11057	13725	0	13691	11059	10524	12272	11830	15026	12133	10980	11427	11429	13696	13657	14025	13662	10531	11331	11057	14027	10513	14023	13675	13678	11449	10503	13676	14034
GCF_020180825_1_gff3	11384	11370	13782	13763	13762	13757	11584	6823	6822	11456	6820	6820	11654	11584	11702	11217	6820	11700	11783	11765	11677	13568	11427	13809	11680	11521	6830	12527	15157	12166	11312	0	2	13779	13753	13997	13758	11540	11708	12028	14001	10597	13996	13761	13762	11169	10595	13762	14008
GCF_020180875_1_gff3	11386	11372	13784	13765	13764	13759	11586	6825	6824	11458	6822	6822	11656	11586	11704	11219	6822	11702	11785	11767	11679	13570	11429	13811	11682	11523	6832	12529	15159	12168	11314	2	0	13781	13755	13999	13760	11542	11710	12030	14003	10599	13998	13763	13764	11171	10597	13764	14010
GCF_029734235_1_gff3	11633	11632	13617	13600	13599	13592	11145	12520	12515	11669	12519	12519	11822	11145	11633	11383	12519	11609	12165	12146	11595	13485	11302	13712	11600	11082	12527	12294	14885	12129	11324	11679	11681	13617	13607	14201	13612	11098	70	11603	14204	11064	14199	13598	13597	11620	11058	13599	14211
GCF_021123985_1_gff3	11662	11661	13646	13629	13628	13621	11171	12546	12541	11699	12545	12545	11853	11171	11665	11415	12545	11641	12193	12174	11625	13512	11330	13742	11630	11109	12553	12324	14915	12161	11358	11707	11709	13646	13636	14231	13641	11125	3	11631	14234	11095	14229	13627	13626	11648	11089	13628	14241
GCF_021121415_1_gff3	11663	11662	13647	13630	13629	13622	11172	12547	12542	11700	12546	12546	11854	11172	11666	11416	12546	11642	12194	12175	11626	13513	11331	13743	11631	11110	12554	12325	14916	12162	11359	11708	11710	13647	13637	14232	13642	11126	0	11632	14235	11096	14230	13628	13627	11649	11090	13629	14242
GCF_021122395_1_gff3	11666	11665	13648	13631	13630	13623	11173	12548	12543	11701	12547	12547	11855	11173	11667	11417	12547	11643	12195	12176	11627	13516	11334	13744	11632	11111	12555	12328	14917	12165	11360	11711	11713	13648	13638	14233	13643	11127	7	11633	14236	11099	14231	13629	13628	11650	11093	13630	14243
GCF_021123225_1_gff3	11666	11665	13650	13633	13632	13625	11175	12550	12545	11703	12549	12549	11857	11175	11669	11419	12549	11645	12197	12178	11629	13516	11334	13746	11634	11113	12557	12328	14919	12165	11362	11711	11713	13650	13640	14235	13645	11129	7	11635	14238	11099	14233	13631	13630	11652	11093	13632	14245
GCF_031737095_1_gff3	11668	11667	13652	13635	13634	13627	11174	12550	12545	11704	12530	12530	11837	11174	11668	11420	12530	11644	12179	12160	11628	13520	11332	13745	11633	11111	12557	12325	14920	12169	11362	11713	11715	13652	13642	14237	13647	11126	31	11634	14240	11101	14235	13633	13632	11654	11095	13634	14247
GCF_032209275_1_gff3	11668	11667	13652	13635	13634	13627	11174	12550	12545	11704	12530	12530	11837	11174	11668	11420	12530	11644	12179	12160	11628	13520	11332	13745	11633	11111	12557	12325	14920	12169	11362	11713	11715	13652	13642	14237	13647	11126	31	11634	14240	11101	14235	13633	13632	11654	11095	13634	14247
GCF_030907585_1_gff3	11770	11748	13822	13805	13802	13796	11335	12555	12552	11684	12551	12551	11909	11335	11627	11385	12551	11634	12003	11985	11606	13379	10702	13945	11608	11291	12562	12409	15065	11944	11370	11645	11647	13822	13784	14255	13789	11283	8421	11703	14258	11198	14253	13801	13801	11493	11202	13802	14265
GCF_021123705_1_gff3	11774	11752	13826	13809	13806	13800	11339	12558	12555	11688	12554	12554	11914	11339	11632	11389	12554	11638	12008	11990	11610	13383	10706	13948	11612	11295	12565	12413	15069	11948	11374	11649	11651	13826	13788	14259	13793	11287	8425	11707	14262	11202	14257	13805	13805	11498	11206	13806	14269
GCF_021123105_1_gff3	11781	11759	13833	13816	13813	13807	11346	12565	12562	11695	12561	12561	11921	11346	11639	11396	12561	11645	12015	11997	11616	13390	10713	13955	11618	11302	12572	12420	15076	11955	11381	11656	11658	13833	13795	14266	13800	11294	8432	11714	14269	11209	14264	13812	13812	11505	11213	13813	14276
GCF_031737055_1_gff3	11679	11660	9696	9681	9678	9693	1026	12435	12432	11703	12428	12428	10439	1026	6602	11462	12428	6596	12003	11982	6573	13482	10680	13584	6575	949	12442	12452	15160	12002	11061	11560	11562	9699	9665	14110	9670	951	11145	2431	14113	11061	14108	9677	9677	11465	11053	9678	14118
GCF_021123725_1_gff3	11532	11531	10322	10306	10304	10316	701	12205	12202	11709	12201	12201	11244	701	7680	11436	12201	7657	12054	12033	7648	13436	10531	13500	7651	636	12212	12352	15082	11984	11060	11098	11100	10325	10310	14068	10315	645	11109	1969	14071	10944	14066	10303	10303	11511	10936	10304	14076
GCF_031736935_1_gff3	11681	11662	9698	9683	9680	9695	1025	12443	12440	11707	12436	12436	10441	1025	6604	11466	12436	6598	12009	11988	6575	13484	10693	13591	6577	948	12450	12460	15168	12004	11068	11568	11570	9701	9667	14116	9672	950	11144	2430	14119	11069	14114	9679	9679	11471	11061	9680	14124
GCF_031736955_1_gff3	11681	11662	9698	9683	9680	9695	1025	12443	12440	11707	12436	12436	10441	1025	6604	11466	12436	6598	12009	11988	6575	13484	10693	13591	6577	948	12450	12460	15168	12004	11068	11568	11570	9701	9667	14116	9672	950	11144	2430	14119	11069	14114	9679	9679	11471	11061	9680	14124
GCF_031737075_1_gff3	11681	11662	9698	9683	9680	9695	1025	12443	12440	11707	12436	12436	10441	1025	6604	11466	12436	6598	12009	11988	6575	13484	10693	13591	6577	948	12450	12460	15168	12004	11068	11568	11570	9701	9667	14116	9672	950	11144	2430	14119	11069	14114	9679	9679	11471	11061	9680	14124
GCF_031736915_1_gff3	11682	11663	9699	9684	9681	9696	1026	12444	12441	11708	12437	12437	10442	1026	6605	11467	12437	6599	12010	11989	6576	13485	10694	13592	6578	949	12451	12461	15169	12005	11069	11569	11571	9702	9668	14117	9673	951	11145	2431	14120	11070	14115	9680	9680	11472	11062	9681	14125
GCF_032209265_1_gff3	11682	11663	9699	9684	9681	9696	1026	12444	12441	11708	12437	12437	10442	1026	6605	11467	12437	6599	12010	11989	6576	13485	10694	13592	6578	949	12451	12461	15169	12005	11069	11569	11571	9702	9668	14117	9673	951	11145	2431	14120	11070	14115	9680	9680	11472	11062	9681	14125
GCF_032209305_1_gff3	11682	11663	9699	9684	9681	9696	1026	12444	12441	11708	12437	12437	10442	1026	6605	11467	12437	6599	12010	11989	6576	13485	10694	13592	6578	949	12451	12461	15169	12005	11069	11569	11571	9702	9668	14117	9673	951	11145	2431	14120	11070	14115	9680	9680	11472	11062	9681	14125
GCF_032209415_1_gff3	11682	11663	9699	9684	9681	9696	1026	12444	12441	11708	12437	12437	10442	1026	6605	11467	12437	6599	12010	11989	6576	13485	10694	13592	6578	949	12451	12461	15169	12005	11069	11569	11571	9702	9668	14117	9673	951	11145	2431	14120	11070	14115	9680	9680	11472	11062	9681	14125
GCF_031737035_1_gff3	11683	11664	9700	9685	9682	9697	1027	12445	12442	11709	12438	12438	10443	1027	6606	11468	12438	6600	12011	11990	6577	13486	10695	13593	6579	950	12452	12462	15170	12006	11070	11570	11572	9703	9669	14118	9674	952	11146	2432	14121	11071	14116	9681	9681	11473	11063	9682	14126
GCF_032209235_1_gff3	11683	11664	9700	9685	9682	9697	1027	12445	12442	11709	12438	12438	10443	1027	6606	11468	12438	6600	12011	11990	6577	13486	10695	13593	6579	950	12452	12462	15170	12006	11070	11570	11572	9703	9669	14118	9674	952	11146	2432	14121	11071	14116	9681	9681	11473	11063	9682	14126
GCF_031737155_1_gff3	11683	11664	9697	9682	9679	9694	1024	12445	12442	11709	12438	12438	10445	1024	6608	11468	12438	6602	12011	11990	6579	13487	10695	13593	6581	947	12452	12462	15167	12006	11072	11570	11572	9700	9666	14116	9671	949	11145	2429	14119	11071	14114	9678	9678	11473	11063	9679	14124
GCF_031736825_1_gff3	11686	11667	9700	9685	9682	9697	1027	12448	12445	11712	12441	12441	10447	1027	6611	11471	12441	6605	12013	11992	6582	13488	10698	13594	6584	950	12455	12465	15170	12007	11074	11572	11574	9703	9669	14118	9674	952	11148	2432	14121	11074	14116	9681	9681	11475	11066	9682	14126
GCF_031733175_1_gff3	11689	11670	9699	9684	9681	9695	1027	12449	12446	11714	12442	12442	10449	1027	6613	11473	12442	6609	12014	11993	6586	13493	10702	13594	6588	950	12456	12468	15174	12012	11077	11573	11575	9702	9668	14120	9673	952	11150	2432	14123	11077	14118	9680	9680	11477	11069	9681	14128
GCF_031733095_1_gff3	11696	11677	9703	9688	9685	9700	1042	12452	12449	11718	12445	12445	10451	1042	6616	11477	12445	6611	12023	12002	6588	13498	10705	13599	6590	965	12459	12471	15167	12016	11082	11576	11578	9706	9672	14116	9677	967	11156	2447	14119	11082	14114	9684	9684	11485	11074	9685	14124
GCF_021124225_1_gff3	11633	11612	10372	10356	10354	10369	116	12382	12379	11743	12378	12378	11302	116	7483	11504	12378	7484	12040	12019	7460	13457	10506	13554	7463	61	12389	12390	15109	11969	11066	11506	11508	10375	10336	14105	10341	67	11116	1515	14108	11024	14103	10353	10353	11503	11015	10354	14113
GCF_038899675_1_gff3	11640	11619	10362	10346	10344	10359	107	12376	12373	11753	12372	12372	11301	107	7471	11514	12372	7472	12047	12026	7448	13452	10512	13563	7451	51	12383	12397	15108	11974	11077	11510	11512	10365	10326	14112	10331	57	11115	1511	14115	11028	14110	10343	10343	11504	11020	10344	14120
GCF_015234285_1_gff3	11639	11627	10369	10353	10351	10366	122	12383	12380	11760	12376	12376	11300	122	7479	11513	12376	7471	12050	12030	7456	13449	10524	13565	7459	0	12390	12405	15114	11974	11087	11521	11523	10372	10342	14117	10347	45	11110	1526	14120	11026	14115	10350	10350	11512	11018	10351	14125
GCF_030907225_1_gff3	11424	11405	9688	9671	9670	9685	10626	12591	12589	12348	12590	12590	12402	10626	11450	12138	12590	11449	12841	12822	11422	14210	12193	13612	11425	10572	12598	12441	15493	12728	7539	11589	11591	9690	9658	14662	9663	10580	12351	11056	14665	11494	14659	9669	9669	12266	11482	9670	14672
GCF_031737165_1_gff3	11654	11633	10401	10384	10383	10396	128	12373	12371	11761	12369	12369	11310	128	7502	11524	12369	7504	12045	12024	7477	13430	10529	13579	7480	120	12380	12417	15107	11979	11092	11528	11530	10404	10364	14119	10370	126	11136	1578	14123	11039	14117	10382	10382	11500	11031	10383	14128
GCF_031733075_1_gff3	11665	11644	10325	10309	10309	10321	178	12391	12388	11761	12387	12387	11240	178	7404	11524	12387	7405	12052	12031	7380	13459	10501	13577	7382	127	12398	12402	15114	11994	11089	11525	11527	10328	10289	14125	10294	133	11119	1579	14128	11044	14123	10306	10306	11509	11036	10307	14133
GCF_031736815_1_gff3	11665	11644	10325	10309	10309	10321	178	12391	12388	11761	12387	12387	11240	178	7404	11524	12387	7405	12052	12031	7380	13459	10501	13577	7382	127	12398	12402	15114	11994	11089	11525	11527	10328	10289	14125	10294	133	11119	1579	14128	11044	14123	10306	10306	11509	11036	10307	14133
GCF_030295845_1_gff3	11575	11553	13658	13639	13639	13631	11109	12049	12042	11768	12048	12048	11797	11109	11511	11460	12048	11513	11743	11724	11485	13534	11250	13668	11489	11054	12056	12685	14987	12240	11223	11275	11277	13659	13620	13979	13625	11054	10913	11439	13982	11024	13976	13638	13638	11208	11020	13639	13989
GCF_030340465_1_gff3	11655	11634	10375	10359	10357	10372	116	12396	12393	11768	12392	12392	11316	116	7481	11529	12392	7482	12065	12044	7458	13467	10527	13583	7461	60	12403	12409	15131	11988	11091	11527	11529	10378	10339	14129	10344	66	11132	1519	14132	11043	14127	10356	10356	11522	11035	10357	14137
GCF_030340535_1_gff3	11655	11634	10375	10359	10357	10372	116	12396	12393	11768	12392	12392	11317	116	7481	11529	12392	7482	12066	12045	7458	13468	10527	13584	7461	60	12403	12409	15131	11989	11091	11528	11530	10378	10339	14129	10344	66	11132	1519	14132	11043	14127	10356	10356	11523	11035	10357	14137
GCF_031737335_1_gff3	11652	11633	10373	10357	10355	10370	121	12389	12386	11772	12382	12382	11310	121	7486	11531	12382	7482	12058	12037	7458	13465	10530	13582	7461	44	12396	12414	15130	11984	11088	11532	11534	10376	10342	14128	10347	43	11127	1525	14131	11042	14126	10354	10354	11520	11034	10355	14136
GCF_021123445_1_gff3	11658	11637	10354	10338	10336	10351	131	12396	12393	11772	12392	12392	11318	131	7489	11534	12392	7490	12068	12047	7466	13464	10524	13576	7469	75	12403	12411	15131	11985	11094	11538	11540	10357	10318	14129	10323	81	11134	1529	14132	11044	14127	10335	10334	11525	11036	10336	14137
GCF_021121265_1_gff3	11647	11628	10383	10367	10365	10380	128	12394	12391	11774	12387	12387	11312	128	7485	11533	12387	7481	12061	12040	7457	13451	10531	13579	7460	45	12401	12414	15127	11987	11088	11540	11542	10386	10352	14116	10357	0	11126	1528	14119	11043	14114	10364	10364	11523	11035	10365	14124
GCF_032209365_1_gff3	11667	11656	10377	10361	10359	10374	522	12406	12403	11774	12399	12399	11386	522	7587	11526	12399	7577	12071	12050	7560	13450	10553	13526	7563	441	12413	12398	15077	11951	11128	11520	11522	10380	10352	14107	10357	446	11110	1926	14110	11059	14105	10358	10358	11538	11050	10359	14115
GCF_030907305_1_gff3	11672	11651	10394	10378	10376	10391	133	12411	12407	11785	12407	12407	11330	133	7497	11546	12407	7498	12082	12061	7474	13479	10541	13595	7477	77	12418	12429	15142	12003	11109	11544	11546	10397	10358	14144	10363	83	11147	1529	14147	11059	14142	10375	10375	11539	11051	10376	14152
GCF_030907395_1_gff3	11670	11649	10392	10376	10374	10389	131	12413	12410	11786	12409	12409	11330	131	7493	11547	12409	7494	12080	12059	7470	13481	10542	13597	7473	75	12420	12427	15144	12003	11107	11546	11548	10395	10356	14145	10361	81	11147	1528	14148	11059	14143	10373	10373	11537	11051	10374	14153
GCF_021122745_1_gff3	11847	11828	12703	12687	12685	12688	7617	12439	12434	11737	12436	12436	11532	7617	10267	11437	12436	10266	11978	11959	10234	13416	10336	13665	10237	7577	12446	12574	15127	11930	11195	11522	11524	12706	12672	14239	12677	7589	10968	8508	14242	11066	14236	12684	12684	11487	11056	12685	14249
GCF_031736635_1_gff3	11682	11661	10325	10309	10309	10321	180	12406	12403	11790	12402	12402	11273	180	7436	11551	12402	7437	12074	12053	7414	13504	10527	13596	7416	127	12413	12428	15144	12025	11118	11540	11542	10328	10289	14156	10294	133	11145	1579	14159	11070	14154	10306	10306	11531	11062	10307	14164
GCF_031737135_1_gff3	11663	11642	10404	10388	10386	10401	125	12411	12408	11789	12406	12406	11340	125	7507	11552	12406	7506	12088	12067	7480	13471	10540	13585	7483	107	12418	12421	15134	11998	11108	11545	11547	10407	10368	14132	10373	113	11149	1565	14135	11061	14130	10385	10385	11549	11053	10386	14140
GCF_032209065_1_gff3	11680	11659	10323	10307	10307	10319	178	12407	12404	11789	12403	12403	11272	178	7436	11552	12403	7437	12075	12054	7412	13503	10526	13595	7414	127	12414	12428	15145	12024	11118	11541	11543	10326	10287	14156	10292	133	11143	1579	14159	11070	14154	10304	10304	11532	11062	10305	14164
GCF_032209565_1_gff3	11673	11654	10397	10381	10379	10393	127	12411	12408	11795	12404	12404	11330	127	7505	11556	12404	7499	12076	12055	7473	13481	10548	13606	7476	70	12418	12434	15148	11989	11110	11556	11558	10400	10366	14153	10371	69	11147	1548	14156	11065	14151	10378	10378	11540	11057	10379	14161
GCF_031737275_1_gff3	11686	11665	10404	10388	10386	10401	92	12420	12417	11799	12416	12416	11340	92	7504	11562	12416	7505	12088	12067	7479	13486	10552	13609	7482	92	12427	12441	15152	11999	11119	11558	11560	10407	10368	14160	10373	98	11160	1550	14163	11076	14158	10385	10385	11546	11068	10386	14168
GCF_025753545_1_gff3	11683	11664	10408	10392	10390	10404	154	12423	12420	11805	12416	12416	11343	154	7519	11565	12416	7515	12089	12068	7491	13496	10564	13614	7494	77	12430	12445	15164	12016	11121	11567	11569	10411	10377	14156	10382	76	11161	1557	14159	11076	14154	10389	10389	11553	11067	10390	14164
GCF_032209105_1_gff3	11696	11675	10415	10399	10397	10412	99	12432	12429	11813	12428	12428	11352	99	7516	11576	12428	7517	12099	12078	7491	13502	10566	13627	7494	109	12439	12450	15168	12014	11132	11569	11571	10418	10379	14171	10384	115	11172	1567	14174	11086	14169	10396	10396	11556	11078	10397	14179
GCF_031736795_1_gff3	11694	11673	10419	10403	10401	10416	122	12435	12432	11813	12431	12431	11357	122	7519	11576	12431	7518	12103	12082	7492	13501	10564	13629	7495	106	12442	12453	15166	12026	11131	11573	11575	10422	10383	14172	10388	112	11173	1564	14175	11084	14170	10400	10400	11561	11076	10401	14180
GCF_031733155_1_gff3	11699	11680	10420	10404	10402	10417	29	12446	12443	11814	12442	12442	11340	29	7509	11559	12442	7505	12102	12081	7479	13505	10584	13630	7482	124	12453	12463	15177	12030	11135	11589	11591	10423	10389	14171	10394	123	11172	1573	14174	11091	14169	10401	10401	11559	11083	10402	14179
GCF_003962325_1_gff3	11702	11681	10420	10404	10402	10417	0	12446	12443	11815	12442	12442	11340	0	7504	11562	12442	7505	12102	12081	7479	13505	10579	13630	7482	122	12453	12457	15177	12017	11135	11584	11586	10423	10384	14174	10389	128	11172	1570	14177	11094	14172	10401	10401	11559	11086	10402	14182
GCF_003962635_1_gff3	11702	11681	10420	10404	10402	10417	0	12446	12443	11815	12442	12442	11340	0	7504	11562	12442	7505	12102	12081	7479	13505	10579	13630	7482	122	12453	12457	15177	12017	11135	11584	11586	10423	10384	14174	10389	128	11172	1570	14177	11094	14172	10401	10401	11559	11086	10402	14182
GCF_031736655_1_gff3	11701	11682	10422	10406	10404	10419	31	12448	12445	11816	12444	12444	11342	31	7511	11561	12444	7507	12104	12083	7481	13507	10586	13632	7484	126	12455	12465	15179	12032	11137	11591	11593	10425	10391	14173	10396	125	11174	1575	14176	11093	14171	10403	10403	11561	11085	10404	14181
GCF_021122925_1_gff3	10224	10204	14283	14267	14264	14256	11980	12913	12908	12016	12912	12912	12043	11980	11796	11756	12912	11794	12345	12327	11766	13518	11867	13974	11768	11931	12920	10824	15297	12316	11534	12045	12047	14284	14258	14452	14263	11944	11918	12337	14454	9680	14449	14263	14263	11949	9683	14264	14461
GCF_021123265_1_gff3	10225	10205	14284	14268	14265	14257	11981	12914	12909	12017	12913	12913	12044	11981	11797	11757	12913	11795	12346	12328	11767	13519	11868	13975	11769	11931	12921	10825	15298	12317	11535	12046	12048	14285	14259	14453	14264	11945	11919	12338	14455	9681	14450	14264	14264	11950	9684	14265	14462
GCF_031737455_1_gff3	11781	11760	10508	10492	10490	10505	359	12533	12530	11789	12509	12509	11419	359	7609	11672	12509	7608	12199	12178	7580	13571	10688	13679	7583	345	12540	12546	15162	12099	11209	11689	11691	10511	10472	14222	10477	351	11299	1573	14225	11171	14220	10489	10488	11680	11163	10490	14230
GCF_038899855_1_gff3	11808	11789	10539	10523	10521	10536	1517	12577	12573	11940	12570	12570	11576	1517	7828	11699	12570	7824	12188	12167	7800	13588	10847	13664	7803	1439	12584	12462	15145	12034	11367	11743	11745	10542	10508	14201	10513	1438	11282	2916	14204	11263	14199	10520	10520	11625	11255	10521	14209
GCF_030340605_1_gff3	11797	11796	10528	10512	10510	10525	1524	12586	12582	11947	12579	12579	11565	1524	7838	11690	12579	7815	12196	12175	7805	13577	10855	13653	7808	1439	12593	12471	15136	12041	11374	11745	11747	10531	10516	14192	10521	1449	11271	2925	14195	11254	14190	10509	10509	11633	11246	10510	14200
GCF_031737435_1_gff3	11791	11772	10527	10511	10509	10524	885	12541	12538	11869	12537	12537	11489	885	7666	11689	12537	7662	12207	12186	7637	13538	10721	13509	7640	844	12547	12537	15152	12053	11210	11732	11734	10530	10496	13870	10501	845	11266	1620	13873	11278	13868	10508	10508	11654	11270	10509	13878
GCF_031733035_1_gff3	11833	11812	10566	10550	10548	10563	711	12576	12573	11893	12552	12552	11506	711	7700	11711	12552	7702	12197	12176	7676	13577	10770	13599	7679	718	12583	12598	15204	12100	11247	11748	11750	10569	10530	13941	10535	724	11345	1607	13944	11299	13939	10547	10547	11679	11291	10548	13949
GCF_031736735_1_gff3	11830	11809	10562	10546	10544	10559	716	12572	12569	11897	12548	12548	11510	716	7703	11715	12548	7705	12191	12170	7679	13573	10766	13594	7682	721	12579	12589	15192	12093	11243	11741	11743	10565	10526	13937	10531	727	11344	1609	13940	11294	13935	10543	10543	11673	11286	10544	13945
GCF_031737115_1_gff3	11814	11813	10566	10551	10549	10564	1120	12606	12603	11894	12602	12602	11530	1120	7726	11690	12602	7704	12284	12263	7696	13607	10803	13508	7699	1057	12612	12592	15171	12150	11289	11787	11789	10568	10555	13901	10560	1067	11349	1646	13904	11292	13899	10548	10548	11728	11284	10549	13909
GCF_031737255_1_gff3	11892	11891	13947	13927	13927	13918	11679	12566	12562	11865	12565	12565	11886	11679	11855	11606	12565	11832	12083	12063	11827	8489	11741	13700	11829	11605	12573	12377	15192	6724	11705	11720	11722	13947	13935	14054	13940	11623	11829	12032	14057	11844	14051	13926	13926	11557	11843	13927	14064
GCF_021121465_1_gff3	12017	11996	10777	10761	10759	10774	1570	12832	12829	11998	12828	12828	11738	1570	7901	11902	12828	7902	12509	12488	7877	13832	11057	13828	7880	1526	12839	12818	14671	12354	11557	12028	12030	10779	10741	14334	10746	1528	11632	0	14337	11611	14332	10758	10758	11965	11602	10759	14342
GCF_038899755_1_gff3	11751	11733	13679	13663	13660	13641	11463	12036	12028	12186	12033	12033	11646	11463	11637	11907	12033	11637	1452	1432	11606	13283	11339	13692	11608	11419	12042	12383	14966	11926	11059	11062	11064	13678	13649	14098	13654	11430	11535	11875	14102	11467	14096	13659	13659	37	11475	13660	14107
GCF_030907455_1_gff3	12137	12136	10157	10139	10137	10152	2580	12893	12890	12278	12871	12871	12022	2580	8213	12024	12871	8191	12577	12556	8181	13891	11247	13938	8184	2526	12900	12497	15217	12444	11665	12085	12087	10158	10152	14478	10157	2537	11649	3865	14481	11695	14475	10136	10139	12034	11687	10137	14486
GCF_025753635_1_gff3	11793	11775	13787	13770	13767	13745	11502	12090	12083	12241	12087	12087	11680	11502	11710	11963	12087	11710	1506	1486	11679	13367	11413	13796	11681	11453	12097	12449	15066	11995	11121	11113	11115	13785	13756	14204	13761	11464	11606	11909	14208	11538	14202	13766	13766	209	11540	13767	14213
GCF_029734255_1_gff3	11811	11796	13806	13789	13786	13764	11535	12116	12109	12256	12113	12113	11691	11535	11721	11976	12113	11719	1574	1554	11701	13381	11436	13803	11703	11485	12122	12465	15070	12019	11150	11138	11140	13804	13777	14214	13782	11495	11617	11931	14218	11545	14212	13785	13785	277	11547	13786	14223
GCF_029734175_1_gff3	12480	12458	14066	14046	14046	14037	11859	12214	12207	12123	12210	12210	12069	11859	12024	11892	12210	12036	12645	12627	12004	12499	12073	13754	12010	11812	12221	12840	15039	11281	12094	11026	11028	14064	14028	13437	14033	11816	11962	12260	13440	12195	13435	14045	14045	12022	12196	14046	13445
GCF_029734215_1_gff3	12480	12458	14066	14046	14046	14037	11859	12214	12207	12123	12210	12210	12069	11859	12024	11892	12210	12036	12645	12627	12004	12499	12073	13754	12010	11812	12221	12840	15039	11281	12094	11026	11028	14064	14028	13437	14033	11816	11962	12260	13440	12195	13435	14045	14045	12022	12196	14046	13445
GCF_021123115_1_gff3	12485	12484	14080	14060	14060	14051	11870	12227	12219	12125	12222	12222	12062	11870	12050	11874	12222	12033	12674	12656	12026	12530	12106	13741	12032	11824	12234	12888	15050	11326	12160	11038	11040	14078	14068	13408	14073	11832	11950	12272	13411	12188	13405	14059	14059	12049	12189	14060	13416
GCF_029734195_1_gff3	12169	12168	13895	13877	13875	13891	11662	12663	12659	12292	12658	12658	12336	11662	11977	12036	12658	11962	12522	12503	11953	12858	11317	14036	11955	11601	12670	12473	15089	11305	12031	11707	11709	13892	13883	13893	13888	11608	11831	12035	13895	11967	13891	13874	13874	12002	11964	13875	13902
GCF_021122025_1_gff3	11839	11821	13820	13803	13800	13778	11559	12145	12137	12298	12142	12142	11770	11559	11738	12019	12142	11738	1444	1424	11709	13418	11449	13825	11711	11512	12152	12490	15103	12050	11153	11169	11171	13818	13789	14222	13794	11523	11649	11965	14226	11581	14220	13799	13799	0	11583	13800	14231
GCF_031737395_1_gff3	12447	12446	14129	14114	14111	14103	12198	13005	13000	12350	12998	12998	12204	12198	12133	12053	12998	12111	12703	12684	12102	13524	12024	14024	12105	12134	13012	12037	15472	12582	12005	12109	12111	14128	14119	14141	14124	12146	11975	12563	14142	10798	14137	14109	14109	12211	10793	14111	14147
SPAdes_Assembly_S12_gff3	12734	12712	14457	14437	14437	14428	12366	12672	12666	12233	12671	12671	12492	12366	12488	12031	12671	12495	12951	12931	12465	11777	12265	13406	12467	12332	12679	13453	15352	10637	11969	11930	11932	14457	14417	12726	14422	12337	12333	12727	12729	12455	12726	14436	14436	12381	12449	14437	12734
GCF_030907315_1_gff3	11866	11847	10205	10188	10187	10202	11107	13149	13147	12734	13148	13148	12819	11107	11867	12551	13148	11866	13400	13381	11838	14465	12763	14023	11841	11053	13156	12917	15695	12981	8515	12084	12086	10207	10175	14827	10180	11058	12843	11307	14830	12161	14824	10186	10186	12825	12149	10187	14837
GCF_021124545_1_gff3	12362	12343	14270	14253	14250	14244	12208	12824	12818	12492	12822	12822	12325	12208	12211	12232	12822	12206	12595	12576	12180	13632	12295	14062	12182	12156	12831	12429	15175	12164	12375	12330	12332	14270	14240	14491	14245	12171	12033	12566	14495	12342	14489	14249	14248	12202	12335	14250	14502
GCF_031736695_1_gff3	12429	12410	8504	8486	8484	8499	2348	13101	13098	12503	13094	13094	12143	2348	8424	12264	13094	8421	12652	12633	8396	14310	11512	14081	8399	2277	13108	12640	15426	12761	11922	12295	12297	8505	8480	14646	8485	2276	12012	3728	14649	11844	14644	8483	8486	12241	11835	8484	14654
GCF_021123425_1_gff3	12384	12365	14292	14275	14272	14266	12241	12854	12848	12528	12852	12852	12346	12241	12238	12266	12852	12234	12623	12604	12207	13660	12332	14102	12209	12188	12861	12462	15208	12190	12399	12357	12359	14292	14262	14528	14267	12203	12063	12598	14532	12373	14526	14271	14270	12229	12366	14272	14539
GCF_019352795_1_gff3	12203	12184	14124	14104	14104	14096	12017	12882	12878	12241	12881	12881	12229	12017	12140	12060	12881	12138	12553	12534	12102	5874	12133	13739	12105	11974	12889	11985	15222	0	11341	12166	12168	14124	14093	14069	14098	11987	12162	12354	14071	12162	14067	14103	14102	12050	12160	14104	14078
GCF_030340385_1_gff3	12725	12706	14142	14127	14124	14118	12409	33	32	12463	38	38	12504	12409	12457	12253	38	12455	12716	12698	12424	14308	12234	14164	12428	12347	40	13269	15376	12859	12148	6816	6818	14143	14114	14405	14119	12357	12522	12795	14409	12326	14404	14123	14123	12111	12320	14124	14414
GCF_030340485_1_gff3	11186	11167	10819	10801	10799	10791	4296	12984	12981	12461	12980	12980	12280	4296	9361	12292	12980	9360	12807	12787	9336	14244	11604	13629	9339	4252	12990	11597	15338	12803	12079	12305	12307	10820	10788	13926	10793	4257	12023	5265	13929	12224	13924	10798	10801	12302	12224	10799	13934
GCF_038899395_1_gff3	12728	12709	14141	14126	14123	14118	12420	39	38	12487	44	44	12517	12420	12475	12276	44	12473	12720	12702	12441	14284	12228	14170	12445	12357	46	13255	15381	12837	12157	6815	6817	14142	14113	14417	14117	12368	12530	12806	14421	12323	14416	14122	14122	12117	12317	14123	14426
GCF_031733015_1_gff3	12750	12731	14174	14158	14156	14151	12443	57	56	12499	62	62	12541	12443	12490	12289	62	12489	12744	12726	12458	14325	12262	14206	12462	12380	64	13290	15420	12876	12177	6817	6819	14175	14146	14443	14151	12391	12535	12829	14447	12349	14442	14155	14155	12141	12343	14156	14452
GCF_031737015_1_gff3	12750	12731	14177	14162	14159	14154	12441	35	32	12499	36	36	12538	12441	12489	12290	36	12487	12744	12726	12456	14326	12260	14203	12460	12378	42	13291	15419	12877	12176	6818	6820	14178	14149	14444	14154	12389	12542	12827	14448	12349	14443	14158	14158	12140	12343	14159	14453
GCF_032209465_1_gff3	12752	12733	14179	14164	14161	14156	12443	37	33	12501	30	30	12540	12443	12491	12291	30	12489	12746	12728	12458	14327	12262	14203	12462	12380	44	13293	15420	12879	12178	6820	6822	14180	14151	14443	14156	12391	12544	12829	14447	12351	14442	14160	14160	12142	12345	14161	14452
GCF_003962505_1_gff3	12752	12733	14179	14164	14161	14156	12442	45	42	12501	0	0	12519	12442	12490	12291	0	12488	12725	12707	12457	14330	12261	14202	12461	12376	52	13291	15420	12881	12178	6820	6822	14180	14151	14444	14156	12387	12546	12828	14448	12351	14443	14160	14160	12142	12345	14161	14453
GCF_003962535_1_gff3	12752	12733	14179	14164	14161	14156	12442	45	42	12501	0	0	12519	12442	12490	12291	0	12488	12725	12707	12457	14330	12261	14202	12461	12376	52	13291	15420	12881	12178	6820	6822	14180	14151	14444	14156	12387	12546	12828	14448	12351	14443	14160	14160	12142	12345	14161	14453
GCF_003962685_1_gff3	12752	12733	14179	14164	14161	14156	12442	45	42	12501	0	0	12519	12442	12490	12291	0	12488	12725	12707	12457	14330	12261	14202	12461	12376	52	13291	15420	12881	12178	6820	6822	14180	14151	14444	14156	12387	12546	12828	14448	12351	14443	14160	14160	12142	12345	14161	14453
GCF_003962425_1_gff3	12751	12732	14179	14164	14161	14156	12443	39	0	12504	42	42	12536	12443	12489	12294	42	12487	12742	12724	12456	14327	12262	14204	12460	12380	46	13295	15418	12878	12176	6822	6824	14180	14151	14443	14156	12391	12542	12829	14447	12351	14442	14160	14160	12137	12345	14161	14452
GCF_030340585_1_gff3	12754	12735	14179	14164	14161	14156	12443	39	38	12503	44	44	12542	12443	12491	12293	44	12489	12747	12729	12458	14329	12262	14207	12462	12380	46	13297	15423	12880	12180	6822	6824	14180	14151	14443	14156	12391	12546	12829	14447	12353	14442	14160	14160	12143	12347	14161	14452
GCF_038899515_1_gff3	12755	12736	14184	14169	14166	14161	12446	54	51	12502	28	28	12522	12446	12493	12292	28	12491	12730	12712	12460	14333	12266	14199	12464	12382	61	13297	15423	12883	12177	6826	6828	14185	14156	14444	14161	12393	12551	12832	14448	12358	14443	14165	14165	12148	12352	14166	14453
GCF_003962375_1_gff3	12755	12736	14182	14167	14164	14159	12446	0	39	12505	45	45	12543	12446	12494	12295	45	12492	12749	12731	12461	14331	12265	14208	12465	12383	47	13296	15424	12882	12181	6823	6825	14183	14154	14449	14159	12394	12547	12832	14453	12354	14448	14163	14163	12145	12348	14164	14458
GCF_031737215_1_gff3	12757	12738	14186	14171	14168	14163	12449	53	50	12506	27	27	12522	12449	12494	12296	27	12492	12732	12714	12461	14333	12267	14206	12465	12385	60	13296	15426	12884	12183	6828	6830	14187	14158	14451	14163	12396	12548	12835	14455	12356	14450	14167	14167	12150	12350	14168	14460
GCF_030340245_1_gff3	12759	12740	14188	14173	14170	14165	12451	55	52	12508	29	29	12524	12451	12496	12298	29	12494	12734	12716	12463	14335	12269	14208	12467	12387	62	13298	15428	12886	12185	6830	6832	14189	14160	14453	14165	12398	12550	12837	14457	12358	14452	14169	14169	12152	12352	14170	14462
GCF_016917995_1_gff3	12762	12743	14189	14174	14171	14166	12453	47	46	12512	52	52	12550	12453	12501	12302	52	12499	12755	12737	12468	14338	12272	14215	12472	12390	0	13303	15431	12889	12187	6830	6832	14190	14161	14456	14166	12401	12554	12839	14460	12361	14455	14170	14170	12152	12355	14171	14465
GCF_031736715_1_gff3	12766	12747	14195	14180	14177	14171	12459	53	52	12518	58	58	12556	12459	12507	12308	58	12503	12762	12744	12474	14343	12278	14220	12478	12396	60	13308	15435	12894	12194	6836	6838	14196	14167	14462	14172	12407	12560	12843	14466	12367	14461	14176	14176	12158	12361	14177	14471
GCF_025753675_1_gff3	12608	12589	13987	13968	13967	13953	11896	13594	13593	12509	13585	13585	12703	11896	12197	12307	13585	12196	13220	13201	12171	14295	12555	13842	12174	11842	13602	13129	15628	12969	11389	11384	11386	13986	13955	14670	13960	11850	12764	12129	14671	11904	14668	13966	13963	12732	11906	13967	14678
GCF_030907435_1_gff3	12505	12484	8468	8450	8448	8463	2340	13157	13154	12607	13153	13153	12188	2340	8373	12371	13153	8374	12734	12715	8350	14309	11567	14143	8353	2301	13164	12714	15466	12781	12024	12337	12339	8469	8439	14713	8444	2307	12081	3626	14716	11895	14710	8447	8450	12322	11887	8448	14721
GCF_025753735_1_gff3	12616	12598	14042	14023	14022	14008	11936	13617	13615	12530	13607	13607	12729	11936	12244	12331	13607	12243	13249	13230	12218	14317	12583	13873	12221	11882	13624	13139	15644	12988	11401	11400	11402	14041	14010	14696	14015	11890	12797	12168	14697	11919	14694	14021	14018	12766	11921	14022	14704
GCF_021122965_1_gff3	12686	12685	14349	14334	14331	14323	12417	12971	12965	12744	12947	12947	12515	12417	12485	12446	12947	12464	12934	12913	12455	13694	12281	14093	12458	12356	12978	12888	15302	12218	12349	12321	12323	14351	14338	14630	14343	12368	12098	12770	14633	12408	14625	14330	14331	12448	12400	14331	14638
GCF_030907385_1_gff3	13246	13245	14757	14741	14739	14746	13212	13886	13873	12537	13882	13882	13324	13212	13152	12329	13882	13133	13694	13676	13124	14668	13183	11275	13127	13142	13893	13979	15698	13516	10679	13304	13306	14759	14746	12919	14751	13162	13428	13443	12923	12848	12917	14738	14740	13292	12850	14739	12930
GCF_029733915_1_gff3	12756	12755	14033	14018	14015	14006	12213	12988	12987	12399	12985	12985	12374	12213	12361	12190	12985	12347	12917	12898	12336	13943	12356	14282	12340	12159	12995	12692	15398	12422	11822	12425	12427	14034	14024	14347	14029	12166	12432	12541	14351	12646	14343	14014	14016	12313	12638	14015	14356
GCF_029733495_1_gff3	12975	12974	14585	14568	14565	14559	12863	13702	13701	12692	13696	13696	12975	12863	12837	12479	13696	12816	13565	13546	12807	14442	12888	13670	12810	12808	13709	13431	15490	13160	11516	13112	13114	14584	14572	14387	14577	12827	12964	13078	14390	12232	14385	14564	14562	13112	12233	14565	14397
GCF_029733515_1_gff3	12976	12975	14586	14569	14566	14560	12864	13703	13702	12693	13697	13697	12976	12864	12838	12480	13697	12817	13566	13547	12808	14443	12889	13671	12811	12809	13710	13432	15491	13161	11517	13113	13115	14585	14573	14388	14578	12828	12965	13079	14391	12233	14386	14565	14563	13113	12234	14566	14398
GCF_021124405_1_gff3	12284	12265	14174	14157	14154	14148	12387	13050	13043	12834	13043	13043	12546	12387	12494	12583	13043	12494	12595	12576	12471	13683	12272	14101	12473	12332	13057	12937	15242	12315	12474	12206	12208	14172	14143	14379	14148	12348	12164	12650	14383	12334	14378	14153	14156	12177	12326	14154	14390
GCF_003966405_1_gff3	12324	12306	14212	14195	14192	14170	12081	12731	12724	12839	12707	12707	12257	12081	12265	12558	12707	12265	20	0	12236	13327	11978	14283	12238	12030	12737	12864	15371	12534	11670	11765	11767	14210	14181	14697	14186	12040	12175	12488	14700	12171	14695	14191	14191	1424	12171	14192	14705
GCF_003966385_1_gff3	12344	12326	14231	14214	14211	14189	12102	12749	12742	12858	12725	12725	12276	12102	12284	12577	12725	12284	0	20	12255	13346	11997	14300	12257	12050	12755	12886	15390	12553	11689	11783	11785	14229	14200	14715	14205	12061	12194	12509	14718	12189	14713	14210	14210	1444	12189	14211	14723
GCF_030295805_1_gff3	13202	13183	14121	14104	14101	14087	12284	13797	13795	12867	13791	13791	13151	12284	12616	12670	13791	12614	13727	13708	12587	14605	13139	13838	12590	12232	13804	13165	15759	13255	11772	13241	13243	14120	14089	14861	14094	12240	13089	12519	14863	12526	14859	14100	14097	13268	12527	14101	14870
GCF_021124485_1_gff3	11870	11848	13765	13747	13745	13732	12713	13481	13477	13136	13480	13480	12951	12713	12759	12880	13480	12765	13107	13085	12738	14234	12700	14416	12740	12664	13488	7735	15192	12806	12927	12924	12926	13765	13726	14880	13731	12681	12625	13072	14884	12666	14878	13744	13745	12742	12667	13745	14891
GCF_029733055_1_gff3	13104	13103	14518	14501	14500	14499	12911	13353	13342	13086	13352	13352	13069	12911	12976	12861	13352	12955	13615	13596	12945	14266	12896	13888	12948	12851	13360	13507	15225	13059	12238	12872	12874	14518	14509	14097	14514	12862	12961	13146	14100	12581	14095	14499	14502	13091	12582	14500	14105
GCF_029733815_1_gff3	13106	13105	14520	14503	14502	14501	12913	13354	13343	13087	13353	13353	13070	12913	12978	12862	13353	12957	13617	13598	12947	14268	12898	13890	12950	12853	13361	13509	15227	13061	12239	12873	12875	14520	14511	14099	14516	12864	12963	13148	14102	12583	14097	14501	14504	13093	12584	14502	14107
GCF_004332035_1_gff3	13761	13760	14928	14912	14910	14903	13630	14208	14204	13484	14202	14202	13789	13630	13718	13284	14202	13694	14300	14283	13681	14852	13691	0	13684	13565	14215	14164	15672	13739	12592	13809	13811	14928	14918	13504	14923	13579	13743	13828	13507	13246	13504	14909	14909	13825	13240	14910	13514
GCF_038899875_1_gff3	12203	12184	49	32	35	46	10297	14052	14049	13799	14049	14049	11781	10297	11713	13625	14049	11707	14102	14083	11685	15505	13558	14824	11687	10255	14059	12048	16165	13989	13410	13656	13658	50	13	15285	17	10260	13544	10655	15288	12377	15282	18	21	13690	12365	19	15295
GCF_038899335_1_gff3	12222	12221	42	25	28	39	10321	14059	14056	13798	14056	14056	11752	10321	11714	13605	14056	11689	14116	14097	11684	15489	13569	14821	11686	10270	14066	12082	16167	14021	13439	13652	13654	43	27	15283	32	10284	13530	10669	15286	12396	15280	11	14	13705	12383	12	15293
GCF_038899615_1_gff3	12218	12199	53	36	39	50	10313	14039	14036	13815	14036	14036	11776	10313	11733	13642	14036	11728	14073	14054	11705	15505	13566	14797	11707	10274	14045	12055	16162	13990	13412	13669	13671	53	19	15261	24	10279	13531	10673	15264	12414	15258	22	25	13672	12402	23	15271
GCF_038898555_1_gff3	12229	12210	56	39	42	53	10352	14073	14070	13824	14070	14070	11793	10352	11741	13649	14070	11735	14132	14113	11714	15518	13596	14834	11716	10310	14080	12073	16200	14025	13455	13675	13677	57	22	15309	27	10314	13562	10708	15312	12418	15306	25	28	13721	12405	26	15319
GCF_038899795_1_gff3	12232	12213	54	37	40	51	10325	14076	14073	13815	14073	14073	11786	10325	11723	13641	14073	11717	14127	14108	11696	15521	13606	14843	11698	10283	14083	12101	16207	14010	13446	13682	13684	55	20	15298	25	10288	13570	10682	15301	12433	15295	23	26	13718	12421	24	15307
GCF_038899815_1_gff3	12248	12229	48	31	34	45	10340	14074	14071	13816	14071	14071	11778	10340	11723	13650	14071	11718	14114	14095	11697	15528	13593	14843	11699	10297	14081	12113	16199	14031	13441	13670	13672	49	12	15289	17	10303	13558	10693	15292	12426	15286	17	20	13703	12414	18	15299
GCF_038898735_1_gff3	12218	12218	41	24	27	37	10334	14070	14069	13828	14067	14067	11757	10334	11720	13641	14067	11695	14113	14094	11690	15469	13587	14785	11692	10285	14077	12080	16150	14005	13424	13653	13655	42	26	15244	31	10299	13531	10681	15247	12400	15240	10	13	13700	12388	11	15254
GCF_038898995_1_gff3	12235	12234	45	28	31	42	10339	14097	14094	13825	14094	14094	11783	10339	11737	13643	14094	11712	14156	14137	11706	15522	13608	14820	11708	10289	14104	12102	16190	14036	13458	13679	13681	45	40	15296	45	10303	13549	10700	15299	12407	15293	24	27	13745	12395	25	15306
GCF_038898675_1_gff3	12249	12230	58	41	44	55	10342	14083	14080	13841	14080	14080	11794	10342	11734	13671	14080	11728	14132	14113	11706	15524	13603	14844	11708	10300	14090	12086	16225	14021	13447	13691	13693	59	34	15313	39	10305	13581	10696	15316	12411	15310	37	40	13720	12399	38	15323
GCF_038898615_1_gff3	12254	12235	67	50	53	64	10368	14099	14096	13844	14096	14096	11830	10368	11775	13671	14096	11769	14155	14136	11748	15540	13618	14865	11750	10326	14106	12100	16225	14034	13457	13712	13714	68	43	15337	48	10331	13592	10724	15340	12423	15334	46	49	13743	12411	47	15347
GCF_038898815_1_gff3	12232	12231	48	31	34	45	10363	14097	14094	13852	14093	14093	11806	10363	11765	13661	14093	11740	14156	14137	11734	15541	13612	14829	11736	10315	14104	12091	16204	14061	13487	13703	13705	49	41	15279	46	10329	13564	10723	15282	12407	15276	25	28	13745	12395	26	15289
GCF_038899275_1_gff3	12287	12268	57	40	29	54	10392	14136	14133	13870	14133	14133	11820	10392	11769	13698	14133	11763	14180	14161	11740	15566	13633	14887	11742	10352	14143	12124	16241	14065	13489	13731	13733	58	33	15353	37	10356	13610	10751	15356	12456	15350	36	39	13770	12444	37	15363
GCF_038899375_1_gff3	12277	12276	50	33	36	47	10370	14133	14130	13876	14130	14130	11826	10370	11788	13685	14130	11762	14185	14166	11759	15567	13639	14872	11761	10320	14140	12119	16233	14074	13507	13737	13739	50	35	15337	40	10334	13612	10728	15340	12449	15334	19	22	13774	12437	20	15347
GCF_038899215_1_gff3	12279	12260	66	49	52	63	10364	14109	14106	13867	14106	14106	11829	10364	11774	13701	14106	11769	14169	14150	11748	15575	13643	14888	11750	10327	14116	12133	16233	14051	13486	13720	13722	66	32	15324	37	10332	13617	10725	15327	12451	15321	35	38	13758	12439	36	15334
GCF_038898635_1_gff3	12264	12263	78	61	50	75	10372	14107	14106	13849	14105	14105	11800	10372	11769	13664	14105	11742	14166	14147	11738	15525	13606	14843	11740	10322	14116	12128	16224	14048	13481	13713	13715	79	73	15327	78	10336	13584	10727	15330	12456	15324	57	60	13764	12444	58	15337
GCF_038899235_1_gff3	12268	12267	39	24	27	38	10368	14130	14127	13874	14127	14127	11819	10368	11784	13684	14127	11759	14183	14164	11753	15567	13642	14873	11755	10319	14137	12137	16230	14074	13492	13725	13727	40	36	15345	41	10333	13590	10727	15348	12440	15342	20	23	13772	12428	21	15355
GCF_038898535_1_gff3	12292	12273	59	42	45	56	10373	14143	14140	13883	14140	14140	11831	10373	11772	13709	14140	11766	14184	14165	11745	15601	13650	14903	11747	10331	14150	12128	16268	14077	13505	13742	13744	60	35	15359	40	10336	13625	10730	15362	12463	15356	38	41	13773	12451	39	15369
GCF_038899495_1_gff3	12282	12281	42	25	28	38	10394	14137	14134	13896	14134	14134	11803	10394	11784	13701	14134	11758	14180	14161	11755	15572	13665	14892	11757	10342	14144	12137	16239	14089	13518	13744	13746	43	35	15355	39	10357	13608	10751	15358	12456	15352	19	22	13775	12444	20	15365
GCF_021123065_1_gff3	12312	12293	50	33	36	47	10390	14150	14147	13889	14147	14147	11850	10390	11795	13715	14147	11789	14190	14171	11768	15594	13666	14910	11770	10348	14157	12137	16272	14080	13524	13757	13759	51	16	15372	21	10353	13630	10750	15375	12488	15369	19	22	13779	12476	20	15382
GCF_038899595_1_gff3	12298	12276	70	53	56	67	10384	14149	14146	13889	14146	14146	11847	10384	11783	13719	14146	11783	14194	14175	11763	15595	13652	14912	11765	10342	14156	12142	16276	14085	13512	13744	13746	71	27	15373	32	10352	13630	10740	15376	12477	15370	39	42	13785	12465	40	15383
GCF_038899575_1_gff3	12284	12283	33	16	19	30	10397	14146	14143	13890	14143	14143	11824	10397	11789	13698	14143	11763	14192	14173	11760	15572	13664	14897	11762	10346	14153	12144	16257	14082	13516	13744	13746	34	26	15350	31	10360	13615	10754	15353	12461	15347	10	13	13781	12449	11	15360
GCF_038899005_1_gff3	12304	12282	50	33	36	47	10381	14151	14148	13893	14148	14148	11847	10381	11785	13722	14148	11786	14197	14178	11765	15603	13654	14915	11767	10339	14158	12139	16279	14090	13517	13750	13752	51	7	15378	12	10349	13634	10738	15381	12480	15375	19	22	13786	12468	20	15388
GCF_038898715_1_gff3	12302	12283	59	42	45	56	10377	14143	14140	13887	14140	14140	11840	10377	11779	13710	14140	11773	14188	14169	11751	15599	13661	14904	11753	10335	14150	12139	16258	14086	13506	13750	13752	60	25	15363	30	10340	13625	10730	15366	12470	15360	28	31	13777	12458	29	15373
GCF_038899075_1_gff3	12306	12284	53	36	39	50	10381	14151	14148	13891	14148	14148	11848	10381	11786	13722	14148	11787	14203	14184	11764	15598	13654	14917	11766	10341	14158	12141	16278	14085	13520	13748	13750	54	12	15376	17	10351	13634	10740	15379	12484	15373	22	25	13792	12472	23	15386
GCF_021120765_1_gff3	12307	12285	53	36	39	50	10384	14154	14151	13896	14151	14151	11850	10384	11788	13725	14151	11789	14200	14181	11768	15606	13657	14918	11770	10342	14161	12142	16282	14093	13520	13753	13755	54	0	15381	15	10352	13637	10741	15384	12483	15378	22	25	13789	12471	23	15391
GCF_003962315_1_gff3	12286	12285	55	38	41	0	10417	14159	14156	13898	14156	14156	11834	10417	11821	13706	14156	11797	14189	14170	11793	15583	13672	14903	11795	10366	14166	12145	16266	14096	13529	13757	13759	56	50	15369	55	10380	13622	10774	15372	12472	15366	34	37	13778	12460	35	15379
GCF_021123765_1_gff3	12307	12285	55	38	41	52	10384	14156	14153	13896	14153	14153	11850	10384	11790	13727	14153	11791	14202	14183	11768	15606	13657	14920	11770	10344	14163	12144	16284	14093	13522	13755	13757	56	12	15383	17	10354	13637	10743	15386	12485	15380	24	27	13791	12473	25	15393
GCF_038899635_1_gff3	12308	12289	49	32	35	45	10393	14152	14149	13898	14149	14149	11852	10393	11797	13724	14149	11791	14200	14181	11770	15607	13665	14917	11772	10351	14159	12149	16284	14093	13521	13761	13763	50	25	15377	30	10356	13638	10750	15380	12484	15374	28	31	13789	12472	29	15387
GCF_038898855_1_gff3	12319	12300	78	61	64	75	10407	14160	14157	13899	14157	14157	11858	10407	11801	13725	14157	11795	14209	14190	11774	15601	13668	14928	11776	10365	14167	12158	16284	14089	13525	13765	13767	79	54	15387	59	10370	13645	10764	15390	12495	15384	57	60	13798	12483	58	15397
GCF_038899295_1_gff3	12311	12289	57	40	43	54	10388	14158	14155	13900	14155	14155	11854	10388	11792	13729	14155	11793	14204	14185	11772	15610	13661	14922	11774	10346	14165	12145	16286	14097	13524	13757	13759	58	14	15385	19	10356	13641	10745	15388	12487	15382	26	29	13793	12475	27	15395
GCF_038899035_1_gff3	12310	12291	48	31	34	45	10394	14154	14151	13900	14151	14151	11851	10394	11796	13726	14151	11790	14202	14183	11769	15608	13667	14920	11771	10352	14161	12150	16283	14094	13522	13761	13763	49	24	15383	29	10357	13639	10751	15386	12486	15380	27	30	13791	12474	28	15393
GCF_021121215_1_gff3	12312	12290	58	41	44	55	10389	14159	14156	13901	14156	14156	11855	10389	11793	13730	14156	11794	14205	14186	11773	15611	13662	14923	11775	10347	14166	12147	16287	14098	13525	13758	13760	59	15	15386	0	10357	13642	10746	15389	12488	15383	27	30	13794	12476	28	15396
GCF_038899455_1_gff3	12312	12293	50	33	36	47	10396	14156	14153	13902	14153	14153	11853	10396	11798	13728	14153	11792	14204	14185	11771	15610	13669	14922	11773	10354	14163	12152	16283	14096	13524	13763	13765	51	16	15385	21	10359	13641	10753	15388	12488	15382	19	22	13793	12476	20	15395
GCF_021122485_1_gff3	12294	12293	36	19	22	33	10400	14158	14155	13902	14155	14155	11834	10400	11799	13710	14155	11774	14206	14187	11770	15588	13671	14903	11772	10349	14165	12152	16267	14095	13527	13756	13758	37	29	15366	34	10363	13623	10757	15369	12471	15363	13	16	13796	12459	14	15376
GCF_038898755_1_gff3	12316	12294	62	45	48	59	10393	14163	14160	13905	14160	14160	11859	10393	11797	13734	14160	11798	14209	14190	11777	15615	13666	14927	11779	10351	14170	12151	16291	14102	13529	13762	13764	63	19	15390	24	10361	13646	10749	15393	12492	15387	31	34	13798	12480	32	15400
GCF_021122725_1_gff3	12297	12296	35	18	21	32	10399	14161	14158	13905	14158	14158	11838	10399	11802	13713	14158	11777	14208	14189	11773	15595	13673	14907	11775	10348	14168	12155	16270	14101	13529	13759	13761	36	20	15370	25	10362	13626	10756	15373	12473	15367	4	7	13797	12461	5	15380
GCF_038898875_1_gff3	12317	12295	64	47	50	61	10394	14161	14158	13906	14158	14158	11858	10394	11798	13735	14158	11799	14208	14190	11778	15616	13667	14929	11780	10352	14168	12151	16290	14103	13530	13764	13766	65	21	15391	26	10362	13647	10751	15394	12480	15388	33	36	13798	12468	34	15401
GCF_021123805_1_gff3	12298	12297	36	19	22	33	10400	14161	14158	13906	14158	14158	11838	10400	11802	13714	14158	11777	14209	14190	11773	15594	13674	14908	11775	10349	14168	12156	16270	14099	13530	13760	13762	37	21	15371	26	10363	13627	10757	15374	12474	15368	5	8	13798	12462	6	15381
GCF_038899135_1_gff3	12316	12297	58	41	44	55	10404	14160	14157	13910	14157	14157	11861	10404	11806	13736	14157	11800	14212	14193	11779	15614	13677	14930	11781	10362	14167	12160	16289	14100	13532	13771	13773	59	32	15393	37	10363	13649	10761	15396	12496	15390	35	38	13801	12484	36	15403
GCF_038899915_1_gff3	12315	12296	55	38	41	52	10399	14161	14158	13905	14158	14158	11856	10399	11803	13733	14158	11797	14209	14190	11774	15613	13672	14927	11776	10359	14168	12157	16288	14099	13529	13768	13770	56	21	15390	26	10364	13644	10758	15393	12493	15387	24	27	13798	12481	25	15400
GCF_021121905_1_gff3	12299	12298	37	20	23	34	10401	14163	14160	13907	14160	14160	11840	10401	11804	13715	14160	11779	14210	14191	11775	15597	13675	14909	11777	10350	14170	12157	16272	14103	13531	13761	13763	38	22	15372	27	10364	13628	10758	15375	12475	15369	0	5	13799	12463	7	15382
GCF_021121965_1_gff3	12299	12298	40	23	26	37	10401	14163	14160	13907	14160	14160	11840	10401	11804	13715	14160	11779	14210	14191	11775	15597	13678	14909	11777	10350	14170	12158	16274	14102	13531	13762	13764	41	25	15375	30	10364	13627	10758	15378	12475	15372	5	0	13799	12463	10	15385
GCF_031737315_1_gff3	12299	12298	31	20	23	34	10401	14163	14160	13907	14160	14160	11840	10401	11804	13715	14160	11779	14210	14191	11775	15597	13675	14907	11777	10350	14170	12157	16272	14103	13531	13761	13763	32	32	15372	37	10364	13626	10758	15375	12475	15369	16	19	13799	12463	17	15382
GCF_031737375_1_gff3	12299	12298	31	20	23	34	10401	14163	14160	13907	14160	14160	11840	10401	11804	13715	14160	11779	14210	14191	11775	15597	13675	14906	11777	10350	14170	12157	16272	14103	13531	13761	13763	32	32	15372	37	10364	13626	10758	15375	12475	15369	16	19	13799	12463	17	15382
GCF_038899195_1_gff3	12288	12287	41	24	27	38	10391	14151	14148	13904	14148	14148	11834	10391	11798	13712	14148	11773	14183	14164	11769	15589	13666	14896	11771	10341	14158	12157	16261	14095	13519	13749	13751	42	34	15359	39	10355	13619	10749	15362	12476	15356	18	21	13772	12464	19	15369
GCF_002973815_1_gff3	12300	12299	44	27	0	41	10402	14164	14161	13908	14161	14161	11840	10402	11804	13716	14161	11780	14211	14192	11776	15598	13676	14910	11778	10351	14171	12158	16273	14104	13532	13762	13764	45	39	15373	44	10365	13629	10759	15376	12476	15370	23	26	13800	12464	24	15383
GCF_021122235_1_gff3	12300	12299	38	21	24	35	10402	14164	14161	13908	14161	14161	11841	10402	11805	13716	14161	11780	14211	14192	11776	15598	13676	14910	11778	10351	14171	12158	16273	14104	13532	13762	13764	39	23	15373	28	10365	13629	10759	15376	12476	15370	7	10	13800	12464	0	15383
GCF_021123655_1_gff3	12300	12299	38	21	24	35	10402	14164	14161	13908	14161	14161	11841	10402	11805	13716	14161	11780	14211	14192	11776	15598	13676	14910	11778	10351	14171	12158	16273	14104	13532	13762	13764	39	33	15373	38	10365	13629	10759	15376	12476	15370	17	20	13800	12464	18	15383
GCF_002973775_1_gff3	12302	12301	41	0	27	38	10404	14167	14164	13910	14164	14164	11842	10404	11806	13718	14164	11781	14214	14195	11777	15598	13678	14912	11779	10353	14174	12160	16275	14104	13534	13763	13765	42	36	15376	41	10367	13630	10761	15379	12478	15373	20	23	13803	12466	21	15386
GCF_038899775_1_gff3	12327	12305	79	62	65	76	10410	14168	14165	13911	14165	14165	11864	10410	11803	13740	14165	11804	14221	14202	11783	15625	13676	14939	11785	10368	14175	12162	16298	14119	13535	13768	13770	80	36	15400	41	10378	13654	10767	15403	12497	15397	48	51	13810	12485	49	15410
GCF_038898895_1_gff3	12296	12295	54	37	26	51	10412	14161	14158	13911	14157	14157	11841	10412	11806	13719	14157	11781	14220	14201	11777	15584	13679	14903	11779	10361	14168	12164	16268	14107	13534	13752	13754	55	49	15369	54	10374	13626	10769	15372	12480	15366	33	36	13809	12468	34	15379
GCF_038899695_1_gff3	12301	12300	47	30	19	44	10403	14167	14164	13909	14164	14164	11842	10403	11808	13719	14164	11783	14214	14195	11777	15599	13677	14913	11779	10354	14174	12161	16276	14105	13535	13765	13767	48	42	15376	47	10368	13628	10762	15379	12479	15373	26	29	13803	12467	27	15386
GCF_038899835_1_gff3	12321	12302	59	42	45	56	10405	14165	14162	13911	14162	14162	11862	10405	11807	13737	14162	11801	14213	14194	11780	15619	13678	14931	11782	10363	14172	12161	16294	14105	13533	13772	13774	60	25	15394	30	10368	13650	10762	15397	12497	15391	28	31	13801	12485	29	15404
GCF_031733055_1_gff3	12320	12319	59	42	45	54	10416	14173	14170	13917	14170	14170	11853	10416	11815	13725	14170	11790	14220	14201	11786	15615	13691	14918	11788	10365	14180	12175	16279	14121	13539	13771	13773	60	54	15380	59	10379	13637	10773	15383	12495	15377	38	41	13809	12483	39	15390
GCF_038899895_1_gff3	12307	12306	49	32	35	46	10412	14169	14166	13916	14166	14166	11847	10412	11815	13724	14166	11790	14216	14197	11786	15604	13683	14916	11788	10361	14176	12163	16278	14111	13539	13772	13774	50	44	15379	49	10375	13636	10769	15382	12472	15376	28	31	13807	12460	29	15389
GCF_031737235_1_gff3	12308	12307	44	29	32	43	10410	14172	14169	13916	14169	14169	11849	10410	11813	13724	14169	11788	14219	14200	11784	15606	13684	14916	11786	10359	14179	12166	16281	14112	13540	13770	13772	45	41	15381	46	10373	13635	10767	15384	12484	15378	25	28	13808	12472	26	15391
GCF_031736675_1_gff3	12317	12295	152	134	132	149	10438	14167	14165	13918	14165	14165	11863	10438	11822	13748	14165	11822	14205	14186	11799	15588	13666	14926	11801	10399	14175	12153	16293	14098	13528	13762	13764	153	121	15390	126	10409	13644	10798	15392	12500	15387	131	134	13825	12488	132	15399
GCF_038898975_1_gff3	12312	12311	50	33	36	47	10414	14176	14173	13920	14173	14173	11853	10414	11817	13728	14173	11792	14223	14204	11788	15610	13688	14922	11790	10363	14183	12170	16283	14116	13544	13774	13776	51	35	15385	40	10377	13641	10771	15388	12488	15382	19	22	13812	12476	20	15395
GCF_038899175_1_gff3	12332	12310	87	70	73	84	10402	14177	14174	13921	14174	14174	11872	10402	11806	13748	14174	11807	14223	14204	11786	15620	13677	14941	11788	10360	14184	12157	16302	14109	13547	13774	13776	88	40	15401	49	10370	13660	10759	15404	12508	15398	56	59	13812	12496	57	15411
GCF_038899315_1_gff3	12310	12309	51	34	37	48	10411	14174	14171	13919	14171	14171	11852	10411	11818	13729	14171	11793	14223	14204	11787	15608	13686	14922	11789	10363	14181	12171	16282	14114	13544	13772	13774	52	36	15383	41	10377	13638	10771	15386	12489	15380	20	23	13812	12477	21	15393
GCF_002973735_1_gff3	12318	12317	0	41	44	55	10420	14182	14179	13926	14179	14179	11859	10420	11823	13734	14179	11798	14231	14212	11794	15618	13694	14928	11796	10369	14189	12178	16291	14124	13549	13782	13784	53	53	15391	58	10383	13647	10777	15394	12494	15388	37	40	13820	12482	38	15401
GCF_021120655_1_gff3	12320	12319	53	42	45	56	10423	14183	14180	13928	14180	14180	11861	10423	11825	13736	14180	11800	14229	14210	11796	15618	13696	14928	11798	10372	14190	12178	16292	14124	13552	13779	13781	0	54	15393	59	10386	13647	10779	15396	12496	15390	38	41	13818	12484	39	15403
GCF_038898905_1_gff3	12312	12311	419	402	405	416	10497	13780	13777	13925	13777	13777	12194	10497	11919	13733	13777	11894	14221	14202	11890	15587	13716	14967	11892	10446	13787	12198	16293	14095	13559	13432	13434	420	414	15413	419	10460	13609	10854	15416	12519	15410	398	401	13810	12507	399	15423
GCF_038898515_1_gff3	12642	12641	1749	1734	1737	1747	10411	13942	13939	13828	13939	13939	12454	10411	11974	13644	13939	11950	14099	14080	11944	15425	13519	14851	11946	10363	13949	12787	16107	13920	13510	13628	13630	1750	1746	15228	1751	10376	13516	10789	15231	12777	15225	1730	1733	13688	12765	1731	15237
GCF_021123385_1_gff3	14308	14287	10259	10241	10239	10244	14262	14588	14575	14225	14583	14583	14400	14262	14386	13970	14583	14384	14497	14478	14356	15781	14063	13424	14359	14215	14595	14366	16295	14613	11398	14284	14286	10259	10233	15158	10238	14221	14215	14688	15161	13768	15156	10238	10241	14248	13756	10239	15168
GCF_021122665_1_gff3	14307	14286	10259	10241	10239	10244	14263	14589	14576	14226	14584	14584	14402	14263	14388	13971	14584	14386	14496	14477	14358	15782	14064	13421	14361	14216	14596	14367	16292	14614	11399	14282	14284	10259	10233	15156	10238	14222	14212	14689	15159	13768	15157	10238	10241	14247	13756	10239	15166
GCF_021122685_1_gff3	14309	14288	10260	10242	10240	10245	14263	14589	14576	14226	14584	14584	14401	14263	14387	13971	14584	14385	14498	14479	14357	15782	14064	13425	14360	14216	14596	14367	16296	14614	11399	14285	14287	10260	10234	15159	10239	14222	14216	14689	15162	13769	15157	10239	10242	14249	13757	10240	15169
GCF_030340445_1_gff3	13466	13465	2759	2744	2747	2758	10569	11450	11448	13838	11448	11448	12405	10569	11937	13600	11448	11911	14035	14016	11908	15497	13554	14971	11910	10510	11458	13723	16208	14009	13573	11735	11737	2759	2756	15383	2761	10520	13552	10963	15386	12879	15380	2740	2743	13624	12867	2741	15393
GCF_030340205_1_gff3	13459	13458	2783	2769	2772	2783	10594	11445	11442	13861	11442	11442	12433	10594	11965	13623	11442	11940	14044	14025	11936	15495	13561	14987	11938	10535	11452	13730	16211	14010	13555	11728	11730	2784	2781	15381	2786	10545	13563	10987	15384	12885	15378	2765	2768	13633	12873	2766	15391
GCF_030339995_1_gff3	13464	13463	2775	2760	2763	2774	10594	11448	11445	13865	11445	11445	12433	10594	11965	13627	11445	11940	14048	14029	11936	15511	13578	14998	11938	10535	11455	13740	16225	14022	13571	11732	11734	2775	2772	15396	2777	10545	13570	10988	15399	12895	15393	2756	2759	13637	12883	2757	15406
GCF_030340305_1_gff3	13464	13463	2775	2760	2763	2774	10594	11448	11445	13865	11445	11445	12433	10594	11965	13627	11445	11940	14048	14029	11936	15511	13578	14998	11938	10535	11455	13740	16225	14022	13571	11732	11734	2775	2772	15396	2777	10545	13570	10988	15399	12895	15393	2756	2759	13637	12883	2757	15406
GCF_004168075_1_gff3	13567	13566	15618	15598	15598	15583	13505	14331	14327	13647	14330	14330	13601	13505	13645	13446	14330	13620	13346	13327	13604	0	13725	14852	13607	13449	14338	13405	15835	5874	12748	13568	13570	15618	15606	15039	15611	13451	13513	13832	15040	13492	15035	15597	15597	13418	13489	15598	15047
GCF_021123365_1_gff3	14560	14559	15115	15099	15097	15076	14150	14413	14407	14242	14407	14407	14198	14150	14099	14032	14407	14075	14766	14748	14062	15326	14112	13010	14064	14081	14420	14508	15812	14326	14097	14203	14205	15117	15105	9303	15110	14096	14144	14284	9307	14211	9300	15096	15099	14314	14205	15097	9313
GCF_029733935_1_gff3	14213	14212	15273	15258	15255	15251	14071	14341	14336	14016	14337	14337	14344	14071	14145	13896	14337	14126	14606	14588	14116	14931	13911	13434	14118	14015	14349	14513	15917	13959	13999	13895	13897	15274	15263	32	15268	14014	14127	14202	36	14139	33	15254	15257	14113	14130	15255	43
GCF_031737355_1_gff3	14555	14533	15190	15173	15173	15160	14207	14462	14448	14346	14458	14458	14279	14207	14173	14122	14458	14180	14742	14725	14153	15492	14041	13531	14155	14166	14469	14540	15731	14423	14055	14102	14104	15192	15155	14285	15160	14176	14266	14364	14287	14190	14280	15172	15172	14253	14183	15173	14294
GCF_029733395_1_gff3	14574	14573	15205	15188	15188	15174	14249	14500	14486	14391	14496	14496	14305	14249	14219	14146	14496	14199	14781	14764	14189	15511	14082	13545	14191	14198	14507	14578	15757	14460	14092	14141	14143	15207	15196	14309	15201	14213	14290	14406	14311	14207	14304	15187	15187	14292	14200	15188	14318
GCF_029733435_1_gff3	14574	14573	15205	15188	15188	15174	14249	14500	14486	14391	14496	14496	14305	14249	14219	14146	14496	14199	14781	14764	14189	15511	14082	13545	14191	14198	14507	14578	15757	14460	14092	14141	14143	15207	15196	14309	15201	14213	14290	14406	14311	14207	14304	15187	15187	14292	14200	15188	14318
GCF_029733715_1_gff3	14574	14573	15205	15188	15188	15174	14249	14500	14486	14391	14496	14496	14305	14249	14219	14146	14496	14199	14781	14764	14189	15511	14082	13545	14191	14198	14507	14578	15757	14460	14092	14141	14143	15207	15196	14309	15201	14213	14290	14406	14311	14207	14304	15187	15187	14292	14200	15188	14318
GCF_029733995_1_gff3	14574	14573	15205	15188	15188	15174	14249	14500	14486	14391	14496	14496	14305	14249	14219	14146	14496	14199	14781	14764	14189	15511	14082	13545	14191	14198	14507	14578	15757	14460	14092	14141	14143	15207	15196	14309	15201	14213	14290	14406	14311	14207	14304	15187	15187	14292	14200	15188	14318
GCF_029734035_1_gff3	14574	14573	15205	15188	15188	15174	14249	14500	14486	14391	14496	14496	14305	14249	14219	14146	14496	14199	14781	14764	14189	15511	14082	13545	14191	14198	14507	14578	15757	14460	14092	14141	14143	15207	15196	14309	15201	14213	14290	14406	14311	14207	14304	15187	15187	14292	14200	15188	14318
GCF_029734295_1_gff3	14574	14573	15205	15188	15188	15174	14249	14500	14486	14391	14496	14496	14305	14249	14219	14146	14496	14199	14781	14764	14189	15511	14082	13545	14191	14198	14507	14578	15757	14460	14092	14141	14143	15207	15196	14309	15201	14213	14290	14406	14311	14207	14304	15187	15187	14292	14200	15188	14318
GCF_029732835_1_gff3	14575	14574	15206	15189	15189	15175	14250	14501	14487	14392	14497	14497	14306	14250	14220	14147	14497	14200	14782	14765	14190	15512	14083	13546	14192	14199	14508	14579	15758	14461	14093	14142	14144	15208	15197	14310	15202	14214	14291	14407	14312	14208	14305	15188	15188	14293	14201	15189	14319
GCF_029733355_1_gff3	14575	14574	15206	15189	15189	15175	14250	14501	14487	14392	14497	14497	14306	14250	14220	14147	14497	14200	14782	14765	14190	15512	14083	13546	14192	14199	14508	14579	15758	14461	14093	14142	14144	15208	15197	14310	15202	14214	14291	14407	14312	14208	14305	15188	15188	14293	14201	15189	14319
GCF_029733545_1_gff3	14575	14574	15206	15189	15189	15175	14250	14501	14487	14392	14497	14497	14306	14250	14220	14147	14497	14200	14782	14765	14190	15512	14083	13546	14192	14199	14508	14579	15758	14461	14093	14142	14144	15208	15197	14310	15202	14214	14291	14407	14312	14208	14305	15188	15188	14293	14201	15189	14319
GCF_029733655_1_gff3	14575	14574	15206	15189	15189	15175	14250	14501	14487	14392	14497	14497	14306	14250	14220	14147	14497	14200	14782	14765	14190	15512	14083	13546	14192	14199	14508	14579	15758	14461	14093	14142	14144	15208	15197	14310	15202	14214	14291	14407	14312	14208	14305	15188	15188	14293	14201	15189	14319
GCF_029733665_1_gff3	14575	14574	15206	15189	15189	15175	14250	14501	14487	14392	14497	14497	14306	14250	14220	14147	14497	14200	14782	14765	14190	15512	14083	13546	14192	14199	14508	14579	15758	14461	14093	14142	14144	15208	15197	14310	15202	14214	14291	14407	14312	14208	14305	15188	15188	14293	14201	15189	14319
GCF_029733735_1_gff3	14575	14574	15206	15189	15189	15175	14250	14501	14487	14392	14497	14497	14306	14250	14220	14147	14497	14200	14782	14765	14190	15510	14083	13546	14192	14199	14508	14579	15758	14461	14093	14142	14144	15208	15197	14310	15202	14214	14291	14407	14312	14208	14305	15188	15188	14293	14201	15189	14319
GCF_029733765_1_gff3	14575	14574	15206	15189	15189	15175	14250	14501	14487	14392	14497	14497	14306	14250	14220	14147	14497	14200	14782	14765	14190	15512	14083	13546	14192	14199	14508	14579	15758	14461	14093	14142	14144	15208	15197	14310	15202	14214	14291	14407	14312	14208	14305	15188	15188	14293	14201	15189	14319
GCF_029734125_1_gff3	14575	14574	15206	15189	15189	15175	14250	14501	14487	14392	14497	14497	14306	14250	14220	14147	14497	14200	14782	14765	14190	15512	14083	13546	14192	14199	14508	14579	15758	14461	14093	14142	14144	15208	15197	14310	15202	14214	14291	14407	14312	14208	14305	15188	15188	14293	14201	15189	14319
GCF_029732895_1_gff3	14576	14575	15207	15190	15190	15176	14251	14502	14488	14393	14498	14498	14307	14251	14221	14148	14498	14201	14783	14766	14191	15513	14084	13547	14193	14200	14509	14580	15759	14462	14094	14143	14145	15209	15198	14311	15203	14215	14292	14408	14313	14209	14306	15189	15189	14294	14202	15190	14320
GCF_029733405_1_gff3	14576	14575	15207	15190	15190	15176	14251	14502	14488	14393	14498	14498	14307	14251	14221	14148	14498	14201	14783	14766	14191	15513	14084	13546	14193	14200	14509	14579	15759	14462	14094	14143	14145	15209	15198	14311	15203	14215	14292	14408	14313	14209	14306	15189	15189	14294	14202	15190	14320
GCF_029733595_1_gff3	14576	14575	15207	15190	15190	15176	14251	14502	14488	14393	14498	14498	14307	14251	14221	14148	14498	14201	14783	14766	14191	15513	14084	13547	14193	14200	14509	14580	15759	14462	14094	14143	14145	15209	15198	14311	15203	14215	14292	14408	14313	14209	14306	15189	15189	14294	14202	15190	14320
GCF_029734115_1_gff3	14576	14575	15207	15190	15190	15176	14251	14502	14488	14393	14498	14498	14307	14251	14221	14148	14498	14201	14783	14766	14191	15513	14084	13547	14193	14200	14509	14580	15759	14462	14094	14143	14145	15209	15198	14311	15203	14215	14292	14408	14313	14209	14306	15189	15189	14294	14202	15190	14320
GCF_029734045_1_gff3	14577	14576	15208	15191	15191	15177	14252	14503	14489	14394	14499	14499	14308	14252	14222	14149	14499	14202	14784	14767	14192	15514	14085	13548	14194	14201	14510	14581	15760	14463	14095	14144	14146	15210	15199	14312	15204	14216	14293	14409	14314	14210	14307	15190	15190	14295	14203	15191	14321
GCF_030907255_1_gff3	14458	14440	15301	15285	15283	15263	14214	14317	14311	14348	14312	14312	14325	14214	14189	14158	14312	14184	14552	14534	14152	15303	14085	13164	14154	14160	14324	14694	15942	14287	13938	13934	13936	15303	15273	9563	15278	14167	14229	14362	9567	14089	9561	15282	15285	14089	14090	15283	9575
GCF_029734015_1_gff3	14600	14599	15234	15217	15217	15203	14276	14525	14511	14416	14521	14521	14332	14276	14244	14142	14521	14224	14775	14758	14214	15533	14105	13571	14216	14225	14532	14604	15784	14487	14120	14169	14171	15236	15225	14339	15230	14240	14313	14433	14341	14232	14334	15216	15216	14286	14225	15217	14348
GCF_029734515_1_gff3	14318	14317	15372	15357	15353	15350	14166	14442	14436	14176	14437	14437	14468	14166	14246	14005	14437	14228	14713	14695	14217	15048	14001	13494	14219	14111	14449	14613	16064	14060	14096	13995	13997	15374	15362	29	15367	14110	14224	14329	33	14260	30	15353	15356	14221	14251	15354	40
GCF_021123745_1_gff3	14322	14321	15386	15371	15368	15364	14168	14444	14438	14184	14439	14439	14453	14168	14252	14011	14439	14234	14708	14690	14225	15037	14020	13498	14227	14111	14451	14630	16072	14063	14100	13992	13994	15388	15376	20	15381	14110	14227	14328	24	14264	11	15367	15370	14215	14255	15368	31
GCF_021123305_1_gff3	14322	14321	15385	15370	15367	15363	14169	14445	14439	14184	14440	14440	14450	14169	14250	14011	14440	14232	14710	14692	14223	15034	14020	13501	14225	14112	14452	14625	16072	14064	14101	13993	13995	15387	15375	14	15380	14111	14227	14329	18	14260	5	15366	15369	14217	14251	15367	25
GCF_021123625_1_gff3	14324	14323	15388	15373	15370	15366	14171	14447	14441	14186	14442	14442	14454	14171	14254	14013	14442	14236	14712	14694	14227	15036	14022	13501	14229	14114	14454	14628	16074	14066	14103	13995	13997	15390	15378	13	15383	14113	14229	14331	17	14262	4	15369	15372	14219	14253	15370	24
GCF_029733235_1_gff3	14323	14322	15390	15375	15372	15368	14170	14450	14444	14185	14445	14445	14455	14170	14255	14014	14445	14237	14715	14697	14226	15033	14021	13500	14228	14115	14457	14627	16073	14063	14105	13997	13999	15392	15380	27	15385	14114	14230	14332	31	14263	28	15371	15374	14222	14254	15372	38
GCF_021124395_1_gff3	14324	14323	15389	15374	15371	15367	14172	14447	14441	14187	14442	14442	14455	14172	14255	14014	14442	14237	14713	14695	14228	15037	14023	13502	14230	14115	14454	14629	16075	14067	14104	13995	13997	15391	15379	6	15384	14114	14230	14332	18	14263	15	15370	15373	14220	14254	15371	25
GCF_021121845_1_gff3	14323	14322	15388	15373	15370	15366	14172	14448	14442	14187	14443	14443	14453	14172	14253	14014	14443	14235	14713	14695	14226	15035	14023	13504	14228	14115	14455	14628	16075	14067	14104	13996	13998	15390	15378	17	15383	14114	14230	14332	21	14263	0	15369	15372	14220	14254	15370	28
GCF_021121195_1_gff3	14326	14325	15391	15376	15373	15369	14174	14449	14443	14189	14444	14444	14457	14174	14257	14016	14444	14239	14715	14697	14230	15039	14025	13504	14232	14117	14456	14631	16077	14069	14106	13997	13999	15393	15381	0	15386	14116	14232	14334	20	14265	17	15372	15375	14222	14256	15373	27
GCF_021121705_1_gff3	14330	14329	15394	15379	15376	15372	14177	14453	14447	14191	14448	14448	14460	14177	14260	14018	14448	14242	14718	14700	14233	15040	14027	13507	14235	14120	14460	14634	16079	14071	14108	14001	14003	15396	15384	20	15389	14119	14235	14337	0	14268	21	15375	15378	14226	14259	15376	9
GCF_021123165_1_gff3	14331	14330	15394	15379	15376	15372	14176	14453	14447	14192	14448	14448	14459	14176	14260	14019	14448	14242	14718	14700	14233	15043	14027	13506	14235	14119	14460	14634	16074	14073	14110	14001	14003	15396	15384	22	15389	14118	14235	14336	26	14268	23	15375	15378	14225	14259	15376	33
GCF_029732935_1_gff3	14331	14330	15397	15382	15379	15375	14178	14456	14450	14193	14451	14451	14461	14178	14263	14022	14451	14245	14721	14703	14234	15042	14029	13510	14236	14123	14463	14637	16083	14072	14112	14004	14006	15399	15387	22	15392	14122	14236	14340	26	14271	23	15378	15381	14228	14262	15379	33
GCF_029734775_1_gff3	14334	14333	15398	15383	15380	15376	14179	14457	14451	14193	14452	14452	14464	14179	14265	14022	14452	14247	14720	14702	14236	15041	14029	13513	14238	14124	14464	14637	16082	14066	14107	14008	14010	15400	15388	31	15393	14123	14240	14341	35	14270	32	15379	15382	14229	14261	15380	42
GCF_021122325_1_gff3	14332	14331	15398	15383	15380	15376	14179	14455	14449	14195	14450	14450	14464	14179	14264	14022	14450	14246	14720	14702	14237	15044	14031	13511	14239	14122	14462	14638	16083	14075	14110	14005	14007	15400	15388	24	15393	14121	14239	14339	6	14270	25	15379	15382	14228	14261	15380	3
GCF_029732915_1_gff3	14335	14334	15399	15384	15381	15377	14180	14458	14452	14194	14453	14453	14465	14180	14266	14023	14453	14248	14721	14703	14237	15042	14030	13514	14239	14125	14465	14638	16083	14067	14108	14009	14011	15401	15389	32	15394	14124	14241	14342	36	14271	33	15380	15383	14230	14262	15381	43
GCF_029733025_1_gff3	14332	14331	15398	15383	15380	15376	14179	14457	14451	14194	14452	14452	14462	14179	14264	14023	14452	14246	14722	14704	14235	15043	14030	13511	14237	14124	14464	14638	16084	14073	14113	14005	14007	15400	15388	23	15393	14123	14237	14341	27	14272	24	15379	15382	14229	14263	15380	34
GCF_029734095_1_gff3	14335	14334	15399	15384	15381	15377	14180	14458	14452	14194	14453	14453	14465	14180	14266	14023	14453	14248	14721	14703	14237	15042	14030	13512	14239	14125	14465	14638	16083	14067	14108	14009	14011	15401	15389	32	15394	14124	14241	14342	36	14271	33	15380	15383	14230	14262	15381	43
GCF_029733955_1_gff3	14337	14336	15401	15386	15383	15379	14182	14460	14454	14196	14455	14455	14467	14182	14268	14025	14455	14250	14723	14705	14239	15044	14032	13516	14241	14127	14467	14640	16085	14069	14110	14011	14013	15403	15391	34	15396	14126	14243	14344	38	14273	35	15382	15385	14232	14264	15383	45
GCF_029734105_1_gff3	14334	14333	15400	15385	15382	15378	14181	14459	14453	14196	14454	14454	14464	14181	14266	14025	14454	14248	14724	14706	14237	15045	14032	13513	14239	14126	14466	14640	16086	14075	14115	14007	14009	15402	15390	25	15395	14125	14239	14343	29	14274	26	15381	15384	14231	14265	15382	36
GCF_021122285_1_gff3	14335	14334	15401	15386	15383	15379	14182	14458	14452	14198	14453	14453	14467	14182	14267	14025	14453	14249	14723	14705	14240	15047	14034	13514	14242	14125	14465	14641	16086	14078	14113	14008	14010	15403	15391	27	15396	14124	14242	14342	9	14273	28	15382	15385	14231	14264	15383	0
GCF_029733695_1_gff3	14335	14334	15401	15386	15383	15379	14182	14460	14454	14197	14455	14455	14465	14182	14267	14026	14455	14249	14725	14707	14238	15046	14033	13514	14240	14127	14467	14641	16087	14076	14116	14008	14010	15403	15391	26	15396	14126	14239	14344	30	14275	27	15382	15385	14232	14266	15383	37
GCF_029733015_1_gff3	14335	14334	15400	15385	15382	15378	14181	14459	14453	14197	14454	14454	14464	14181	14266	14026	14454	14248	14725	14707	14237	15045	14032	13513	14239	14126	14466	14640	16087	14076	14116	14007	14009	15402	15390	26	15395	14125	14240	14343	30	14274	27	15381	15384	14232	14265	15382	37
GCF_029733115_1_gff3	14336	14335	15402	15387	15384	15380	14183	14460	14454	14198	14455	14455	14466	14183	14268	14027	14455	14250	14726	14708	14239	15047	14034	13515	14241	14128	14467	14642	16088	14077	14117	14009	14011	15404	15392	27	15397	14127	14239	14345	31	14276	28	15383	15386	14233	14267	15384	38
GCF_029733325_1_gff3	14336	14335	15402	15387	15384	15380	14183	14461	14455	14198	14456	14456	14466	14183	14268	14027	14456	14250	14726	14708	14239	15047	14034	13515	14241	14128	14468	14642	16088	14077	14117	14009	14011	15404	15392	27	15397	14127	14240	14345	31	14276	28	15383	15386	14233	14267	15384	38
GCF_029734075_1_gff3	14336	14335	15402	15387	15384	15380	14183	14461	14455	14198	14456	14456	14466	14183	14268	14027	14456	14250	14726	14708	14239	15047	14034	13515	14241	14128	14468	14642	16088	14077	14117	14009	14011	15404	15392	27	15397	14127	14240	14345	31	14276	28	15383	15386	14233	14267	15384	38
GCF_029733965_1_gff3	14336	14335	15402	15387	15384	15380	14183	14461	14455	14198	14456	14456	14466	14183	14268	14027	14456	14250	14726	14708	14239	15047	14034	13515	14241	14128	14468	14642	16088	14077	14117	14009	14011	15404	15392	27	15397	14127	14241	14345	31	14276	28	15383	15386	14233	14267	15384	38
GCF_029733135_1_gff3	14337	14336	15403	15388	15385	15381	14184	14462	14456	14199	14457	14457	14467	14184	14269	14028	14457	14251	14727	14709	14240	15047	14035	13516	14242	14129	14469	14643	16089	14078	14118	14010	14012	15405	15393	28	15398	14128	14242	14346	32	14277	29	15384	15387	14234	14268	15385	39
GCF_029733315_1_gff3	14337	14336	15403	15388	15385	15381	14184	14462	14456	14198	14457	14457	14467	14184	14269	14028	14457	14251	14727	14709	14240	15048	14035	13516	14242	14129	14469	14643	16089	14078	14118	14010	14012	15405	15393	28	15398	14128	14242	14346	32	14277	29	15384	15387	14234	14268	15385	39
GCF_029733225_1_gff3	14338	14337	15404	15389	15386	15382	14185	14463	14457	14200	14458	14458	14468	14185	14270	14029	14458	14252	14728	14710	14241	15049	14036	13517	14243	14130	14470	14644	16090	14079	14119	14011	14013	15406	15394	29	15399	14129	14242	14347	33	14278	30	15385	15388	14235	14269	15386	40
GCF_029734275_1_gff3	14338	14337	15404	15389	15386	15382	14185	14463	14457	14200	14458	14458	14468	14185	14270	14029	14458	14252	14728	14710	14241	15049	14036	13517	14243	14130	14470	14644	16090	14079	14119	14011	14013	15406	15394	29	15399	14129	14242	14347	33	14278	30	15385	15388	14235	14269	15386	40
GCF_029733475_1_gff3	14339	14338	15405	15390	15387	15383	14186	14464	14458	14201	14459	14459	14469	14186	14271	14030	14459	14253	14729	14711	14242	15049	14036	13518	14244	14131	14471	14645	16090	14080	14119	14011	14013	15407	15395	30	15400	14130	14242	14348	34	14278	31	15386	15389	14236	14269	15387	41
GCF_029733445_1_gff3	14340	14339	15407	15392	15389	15385	14187	14466	14460	14201	14461	14461	14470	14187	14272	14031	14461	14254	14730	14712	14243	15051	14038	13519	14245	14132	14473	14646	16092	14081	14121	14013	14015	15409	15397	32	15402	14131	14245	14349	36	14280	33	15388	15391	14237	14271	15389	43
GCF_038898655_1_gff3	14340	14339	15405	15390	15387	15383	14187	14464	14458	14204	14459	14459	14471	14187	14271	14031	14459	14253	14726	14708	14244	15050	14039	13518	14246	14130	14471	14645	16090	14082	14121	14012	14014	15407	15395	31	15400	14129	14246	14347	35	14279	32	15386	15389	14234	14270	15387	42
GCF_029733125_1_gff3	14336	14335	15405	15390	15387	15383	14188	14465	14459	14202	14460	14460	14470	14188	14272	14033	14460	14254	14730	14712	14243	15050	14038	13516	14245	14133	14472	14648	16089	14081	14119	14013	14015	15407	15395	33	15400	14132	14246	14350	37	14282	34	15386	15389	14237	14273	15387	44
GCF_029732845_1_gff3	14337	14336	15406	15391	15388	15384	14189	14466	14460	14203	14461	14461	14471	14189	14273	14034	14461	14255	14731	14713	14244	15051	14039	13517	14246	14134	14473	14649	16090	14082	14120	14014	14016	15408	15396	34	15401	14133	14247	14351	38	14283	35	15387	15390	14238	14274	15388	45
GCF_029732965_1_gff3	14338	14337	15407	15392	15389	15385	14190	14467	14461	14204	14462	14462	14472	14190	14274	14035	14462	14256	14732	14714	14245	15052	14040	13518	14247	14135	14474	14650	16091	14083	14121	14015	14017	15409	15397	35	15402	14134	14248	14352	39	14284	36	15388	15391	14239	14275	15389	46
GCF_029733615_1_gff3	14338	14337	15407	15392	15389	15385	14190	14467	14461	14204	14462	14462	14472	14190	14274	14035	14462	14256	14732	14714	14245	15052	14040	13518	14247	14135	14474	14650	16091	14083	14121	14015	14017	15409	15397	35	15402	14134	14248	14352	39	14284	36	15388	15391	14239	14275	15389	46
GCF_031737295_1_gff3	14606	14584	15292	15278	15275	15263	14491	14389	14386	14480	14388	14388	14522	14491	14475	14302	14388	14484	14873	14851	14456	15457	14374	14635	14458	14442	14396	14592	15930	14378	14154	14310	14312	15295	15256	14559	15261	14452	14344	14713	14560	14308	14554	15274	15275	14432	14302	15275	14567
GCF_021124125_1_gff3	14794	14773	15715	15700	15697	15694	14339	10013	10007	14555	10017	10017	14488	14339	14402	14414	10017	14403	14797	14778	14369	15344	14360	14765	14373	14281	10019	14710	15905	14270	14271	14347	14349	15716	15685	14847	15690	14282	14424	14558	14848	14493	14846	15696	15696	14424	14488	15697	14853
GCF_031736895_1_gff3	14646	14645	15771	15753	15753	15752	14323	15061	15055	14539	15060	15060	14521	14323	14474	14392	15060	14459	14968	14946	14452	15429	14450	15141	14455	14279	15068	14681	15298	14604	14287	14464	14466	15771	15760	15563	15765	14290	14364	14478	15565	14591	15563	15752	15755	14593	14592	15753	15570
GCF_030270285_1_gff3	14838	14827	15766	15751	15748	15745	14398	10070	10064	14599	10046	10046	14515	14398	14453	14447	10046	14444	14830	14811	14420	15382	14418	14808	14424	14337	10075	14766	15937	14322	14333	14407	14409	15767	15744	14898	15749	14340	14467	14617	14899	14534	14897	15747	15747	14478	14530	15748	14904
GCF_038898575_1_gff3	15134	15133	16116	16101	16098	16088	14822	15261	15254	15009	15257	15257	14670	14822	14640	14857	15257	14622	15457	15437	14609	15664	14891	15543	14612	14763	15267	15022	12114	15048	14692	14973	14975	16116	16106	15734	16111	14775	14848	14461	15739	14930	15731	16097	16098	15072	14917	16098	15746
GCF_029732955_1_gff3	15253	15252	16211	16195	16193	16186	15107	15362	15356	15120	15360	15360	15164	15107	15209	15046	15360	15186	15382	15363	15177	15733	14959	15587	15180	15047	15369	14965	1564	15142	14815	15100	15102	16212	16202	15985	16207	15059	14885	14593	15988	15034	15982	16192	16194	15089	15026	16193	15995
GCF_029733165_1_gff3	15254	15253	16211	16195	16193	16186	15108	15366	15360	15131	15364	15364	15162	15108	15208	15045	15364	15185	15376	15357	15176	15736	14959	15586	15179	15045	15373	14964	1558	15144	14818	15104	15106	16212	16202	15984	16207	15057	14882	14600	15987	15029	15981	16192	16194	15083	15021	16193	15994
GCF_029732815_1_gff3	15261	15260	16217	16201	16199	16192	15119	15371	15365	15142	15369	15369	15174	15119	15220	15057	15369	15197	15383	15364	15188	15740	14961	15598	15191	15052	15378	14970	1550	15148	14822	15110	15112	16218	16208	16000	16213	15064	14890	14602	16003	15041	15997	16198	16200	15090	15033	16199	16010
GCF_029732985_1_gff3	15261	15260	16217	16201	16199	16192	15119	15371	15365	15142	15369	15369	15174	15119	15220	15057	15369	15197	15383	15364	15188	15740	14961	15598	15191	15052	15378	14970	1550	15148	14822	15110	15112	16218	16208	16000	16213	15064	14890	14602	16003	15041	15997	16198	16200	15090	15033	16199	16010
GCF_029733175_1_gff3	15261	15260	16217	16201	16199	16192	15119	15371	15365	15142	15369	15369	15174	15119	15220	15057	15369	15197	15383	15364	15188	15740	14961	15598	15191	15052	15378	14970	1550	15148	14822	15110	15112	16218	16208	16000	16213	15064	14890	14602	16003	15041	15997	16198	16200	15090	15033	16199	16010
GCF_029733215_1_gff3	15261	15260	16217	16201	16199	16192	15119	15371	15365	15142	15369	15369	15174	15119	15220	15057	15369	15197	15383	15364	15188	15740	14961	15598	15191	15052	15378	14970	1550	15148	14822	15110	15112	16218	16208	16000	16213	15064	14890	14602	16003	15041	15997	16198	16200	15090	15033	16199	16010
GCF_029733065_1_gff3	15262	15261	16218	16202	16200	16193	15120	15372	15366	15143	15370	15370	15175	15120	15221	15058	15370	15198	15384	15365	15189	15741	14962	15599	15192	15053	15379	14971	1551	15149	14823	15111	15113	16219	16209	16001	16214	15065	14891	14603	16004	15042	15998	16199	16201	15091	15034	16200	16011
GCF_029733775_1_gff3	15264	15263	16220	16204	16202	16195	15122	15374	15368	15145	15372	15372	15177	15122	15223	15060	15372	15200	15386	15367	15191	15743	14964	15601	15194	15055	15381	14973	1553	15151	14825	15113	15115	16221	16211	16003	16216	15067	14893	14605	16006	15044	16000	16201	16203	15093	15036	16202	16013
GCF_030907235_1_gff3	15146	15145	15989	15972	15970	15961	14993	15247	15241	15152	15243	15243	14976	14993	14983	15064	15243	14967	15227	15209	14949	15656	14730	15379	14955	14941	15254	14949	10899	14933	14700	15037	15039	15989	15980	15861	15985	14946	14927	14540	15863	14976	15858	15969	15972	15010	14966	15970	15870
GCF_021123435_1_gff3	15279	15278	16264	16249	16247	16239	14974	15288	15283	15269	15287	15287	15203	14974	15144	15112	15287	15126	15589	15569	15115	15782	14959	15660	15117	14912	15295	15174	11337	15174	14895	15126	15128	16266	16255	15985	16260	14925	14909	14618	15990	15209	15982	16246	16247	15238	15203	16247	15997
GCF_019352735_1_gff3	15375	15374	16291	16275	16273	16266	15177	15424	15418	15239	15420	15420	15265	15177	15260	15146	15420	15237	15390	15371	15228	15835	15026	15672	15231	15114	15431	15023	0	15222	14926	15157	15159	16292	16282	16077	16287	15127	14916	14671	16079	15128	16075	16272	16274	15103	15118	16273	16086
GCF_032209025_1_gff3	16636	16635	12251	12233	12231	12246	16469	16564	16553	16703	16561	16561	16620	16469	16606	16541	16561	16586	16824	16805	16579	17293	16247	16100	16582	16418	16571	16534	17184	16468	16383	16244	16246	12249	12246	16109	12251	16422	16467	16435	16112	16469	16108	12230	12233	16549	16463	12231	16119
GCF_038899555_1_gff3	17116	17095	10242	10224	10222	10206	16173	17009	16998	17059	17004	17004	16999	16173	16664	16946	17004	16665	17229	17210	16643	17695	16802	16640	16646	16132	17016	16945	17519	16872	16795	16682	16684	10240	10216	16534	10221	16129	16957	16093	16536	16984	16533	10221	10224	16884	16971	10222	16543
GCF_038898835_1_gff3	17204	17203	17583	17568	17566	17557	17102	17249	17247	17075	17247	17247	17109	17102	17056	17173	17247	17036	17293	17274	17030	16808	16842	17407	17032	17041	17256	16872	16663	16992	16940	16959	16961	17584	17574	17634	17578	17038	17027	16977	17638	16958	17631	17565	17566	17236	16951	17566	17645
GCF_036793375_1_gff3	17156	17155	14940	14920	14920	14897	17067	17188	17175	17253	17184	17184	17167	17067	17064	17144	17184	17051	17260	17242	17038	17561	16812	16881	17041	17009	17195	17096	17471	17035	16970	17040	17042	14939	14928	16611	14933	17016	17114	16994	16614	17156	16611	14919	14922	17031	17143	14920	16621
GCF_030340345_1_gff3	17283	17266	15281	15263	15260	15238	17134	17245	17239	17224	17241	17241	17348	17134	17258	17169	17241	17254	17210	17191	17225	17620	17068	17062	17228	17090	17252	17218	17665	17264	17118	17087	17089	15280	15254	16630	15258	17081	17266	17099	16632	17225	16629	15261	15263	17082	17216	15262	16639
GCF_029734425_1_gff3	17272	17271	15267	15249	15246	15224	17136	17248	17242	17231	17244	17244	17333	17136	17264	17160	17244	17243	17212	17193	17232	17611	17068	17050	17235	17080	17255	17221	17656	17269	17126	17084	17086	15266	15257	16620	15261	17080	17256	17101	16622	17216	16619	15247	15250	17088	17207	15248	16629
GCF_021122885_1_gff3	17479	17478	14669	14649	14649	14627	17308	17340	17333	17357	17335	17335	17323	17308	17343	17277	17335	17325	17532	17514	17317	17664	17133	17100	17320	17255	17347	17262	17789	17270	17201	17046	17048	14668	14661	16774	14666	17258	17389	17252	16776	17420	16774	14648	14651	17384	17410	14649	16783
GCF_021124305_1_gff3	18649	18648	18690	18675	18672	18657	18382	18648	18644	17965	18645	18645	18403	18382	18433	18381	18645	18414	18096	18078	18407	13758	18292	18370	18411	18318	18655	17881	17312	18200	18216	18255	18257	18688	18679	18610	18684	18318	18271	18136	18612	18524	18606	18671	18674	18513	18515	18672	18619
GCF_021124235_1_gff3	18781	18780	19018	19003	19000	18985	18579	18735	18724	18188	18731	18731	18516	18579	18545	18579	18731	18527	17999	17981	18518	16003	18491	18426	18522	18516	18742	18158	17421	18403	18423	18350	18352	19017	19010	18577	19015	18516	18346	18395	18580	18644	18573	18999	19001	18665	18637	19000	18585
GCF_029734575_1_gff3	18952	18951	19113	19098	19095	19074	18781	18906	18897	18391	18906	18906	18743	18781	18798	18821	18906	18777	18089	18071	18768	16221	18684	18675	18772	18716	18914	18316	17501	18631	18527	18550	18552	19114	19104	18932	19109	18719	18589	18578	18935	18905	18926	19094	19097	18746	18903	19095	18940
GCF_021122845_1_gff3	19016	19015	19280	19263	19262	19244	18903	18991	18981	18457	18987	18987	18800	18903	18841	18869	18987	18820	18246	18228	18809	16110	18803	18756	18813	18839	18998	18355	17626	18728	18550	18608	18610	19280	19270	18962	19275	18839	18653	18660	18964	18922	18959	19261	19263	18868	18920	19262	18971
GCF_038898795_1_gff3	19021	19020	19284	19267	19266	19248	18909	18995	18985	18463	18991	18991	18805	18909	18846	18875	18991	18825	18252	18234	18814	16115	18808	18762	18818	18845	19002	18360	17631	18734	18555	18612	18614	19284	19274	18967	19279	18845	18658	18666	18969	18927	18964	19265	19267	18874	18925	19266	18976
GCF_029734595_1_gff3	18987	18986	19150	19135	19132	19111	18818	18942	18932	18392	18941	18941	18784	18818	18839	18863	18941	18818	18129	18111	18809	16255	18719	18715	18813	18752	18949	18353	17539	18666	18562	18588	18590	19151	19141	18973	19146	18755	18627	18608	18976	18946	18967	19131	19134	18786	18944	19132	18981
GCF_029734635_1_gff3	18989	18988	19152	19137	19134	19113	18820	18944	18934	18394	18943	18943	18786	18820	18841	18865	18943	18820	18131	18113	18811	16257	18721	18717	18815	18754	18951	18355	17541	18668	18564	18590	18592	19153	19143	18975	19148	18757	18629	18610	18978	18948	18969	19133	19136	18788	18946	19134	18983
s12 - Efs2503-bg
s27 - Efs966-bg
[truncated: 290 more columns]
